# Supplementary material for: A transcriptomic approach highlights induction of secondary metabolism in citrus fruit in response to Penicillium digitatum infection
Source: BMC Plant Biol. 2010 Aug 31;10:194. doi: 10.1186/1471-2229-10-194 (PMC2956543; doi:10.1186/1471-2229-10-194)
Supplement: Additional file 1 — Macroarray hybridization results from 'Navelina' oranges treated with air (A) or with 10 ppm of ethylene (E) for 16 h, or 24 h after wounding (W) or inoculation with P. digitatum (I) . [file 1471-2229-10-194-S1.XLS]

## Sheet: RindPdigS Macroarray Hybrid.
						Treatments				Ethylene (E) / Air (A)				Wounding (W) / Air (A)				Infection (I) / Air (A)				Wounding (W) / Ethylene (E)				Infection (I) / Ethylene (E)				Infection (I) / Wounding (W)
Macroarray ID	Controls	Best BlastX match	Match Acc No	E-value	Contig	Log2A	Log2E	Log2W	Log2I	Log2(E/A)	p-value	Significance	Expr.	Log2(W/A)	p-value	Significance	Expr.	Log2(I/A)	p-value	Significance	Expr.	Log2(W/E)	p-value	Significance	Expr.	Log2(I/E)	p-value	Significance	Expr.	Log2(I/W)	ratio I/W	Significance	Expr.
N02A01		DIHYDROXY-2-BUTANONE KINASE, 3,4-DIHYDROXY-2-BUTANONE KINASE, PUTATIVE -TOMATO (dihydroxyacetone kinase)	O04059	2e-45							n/a	n/a			n/a	n/a			n/a	n/a			n/a	n/a			n/a	n/a			n/a	n/a
N02A02						5.40355	5.06993		6.02248	-0.333617	0.124654	no			n/a	n/a		0.210968	0.315207	no			n/a	n/a		0.428465	0.0354276	no			n/a	n/a
N02A03						5.30359	5.03949	5.67905	5.33519	-0.264097	0.220635	no		0.117428	0.572718	no		-0.376362	0.0633701	no		0.374339	0.0645089	no		-0.228385	0.246009	no		-0.464018	0.0139309	yes	-
N02A04						5.2976	5.00768		5.76723	-0.289921	0.177522	no			n/a	n/a		0.0616562	0.782739	no			n/a	n/a		0.235457	0.279692	no			n/a	n/a
N02A05						6.88157	6.28217	6.71362	6.82531	-0.599398	0.00380094	yes	-	-0.42598	0.05106	no		-0.464221	0.0382319	no		0.166232	0.370642	no		0.0190568	0.921062	no		-0.00846904	0.966944	no
N02A06						7.39512	7.24694	8.61761	8.34483	-0.14818	0.435566	no		0.964459	4.28166e-05	yes	+	0.541741	0.0110989	yes	+	1.10545	2.67715e-06	yes	+	0.5738	0.0070847	yes	+	-0.392946	0.122809	no
N02A07	pLTP				pLTP	10.5414	9.45583	9.94145	10.6523	-1.08553	2.67855e-08	yes	-	-0.857936	0.000382536	yes	-	-0.297044	0.17683	no		0.220409	0.378143	no		0.672366	0.00336325	yes	+	0.590664	0.0286034	no
N02A08						5.7519	6.10459	6.79692	7.38454	0.352689	0.0856216	no		0.786985	0.000312634	yes	+	1.22467	6.74268e-08	yes	+	0.427111	0.0225608	no		0.755861	0.000126279	yes	+	0.467456	0.0266007	no
N02A09						6.28117	7.6253	6.23439	6.7724	1.34413	7.67497e-12	yes	+	-0.304806	0.112576	no		0.0832602	0.681907	no		-1.65612	0	yes	-	-1.37699	1.17482e-11	yes	-	0.417839	0.0356236	no
N02A10						4.92313	4.81799		5.69414	-0.105141	0.617141	no			n/a	n/a		0.363041	0.0996538	no			n/a	n/a		0.352062	0.094859	no			n/a	n/a
N02A11		No blast match				5.36197	5.13479	5.20642	7.24989	-0.22718	0.25081	no		-0.413581	0.0552626	no		1.47995	1.45217e-13	yes	+	-0.193586	0.399416	no		1.59101	1.43441e-13	yes	+	1.9233	0	yes	+
N02A12						5.89101	5.33268	5.75129	6.41659	-0.558325	0.00649794	yes	-	-0.39775	0.065746	no		0.11761	0.553907	no		0.153389	0.498709	no		0.559814	0.00772584	yes	+	0.545132	0.0135979	yes	+
N02B01						11.0514	11.8586	11.1794	10.8158	0.807242	3.52269e-06	yes	+	-0.130018	0.578209	no		-0.643562	0.0112188	yes	-	-0.944446	2.71789e-05	yes	-	-1.56692	1.81491e-10	yes	-	-0.483771	0.0966122	no
N02B02	no DNA				no DNA	6.4543	6.38557	6.39215	6.31806	-0.0687291	0.710322	no		-0.320172	0.13591	no		-0.544201	0.00631993	yes	-	-0.258629	0.206069	no		-0.591592	0.00167836	yes	-	-0.194257	0.371813	no
N02B03						5.55149	5.31661	5.66404	5.75511	-0.234881	0.244214	no		-0.145485	0.44512	no		-0.204347	0.269646	no		0.0822106	0.689473	no		-0.0855859	0.669859	no		-0.0290899	0.878011	no
N02B04		sulfate adenylyltransferase 1 / ATP-sulfurylase 1 (APS1) [Arabidopsis thaliana]	NP_188929.1	8e-60		5.39792	6.52776	5.92427	6.2827	1.12984	1.72661e-08	yes	+	0.268316	0.195192	no		0.476812	0.0249716	yes	+	-0.868711	1.93491e-06	yes	-	-0.769149	4.61406e-05	yes	-	0.238269	0.22386	no
N02B05						6.26842	5.75758	6.23994	7.25422	-0.510842	0.00587782	yes	-	-0.286514	0.135838	no		0.577829	0.00530431	yes	+	0.217141	0.229687	no		0.97255	7.74736e-07	yes	+	0.894115	1.06902e-05	yes	+
N02B06						4.9629	4.54524	5.1149		-0.417658	0.0375796	no		-0.106035	0.649355	no			n/a	n/a		0.304437	0.15811	no			n/a	n/a			n/a	n/a
N02B07	pLEA				pLEA	12.8282	11.7729	12.5691	12.0879	-1.05527	4.58459e-09	yes	-	-0.517179	0.0149489	yes	-	-1.14825	2.74581e-07	yes	-	0.530908	0.00793286	yes	+	-0.209099	0.32282	no		-0.601301	0.012141	yes	-
N02B08						6.41121	7.38997	6.6494	6.55262	0.978763	4.79738e-07	yes	+	-0.019843	0.919397	no		-0.266558	0.185361	no		-1.00579	2.20053e-07	yes	-	-1.36144	8.49543e-12	yes	-	-0.216943	0.280357	no
N02B09		No blast match				6.56047	6.68578	6.87775	7.37656	0.125304	0.502209	no		0.0592426	0.767638	no		0.408114	0.0496256	no		-0.0732469	0.702722	no		0.166691	0.403691	no		0.378644	0.074848	no
N02B10						5.10789	5.5536	5.37739	6.08762	0.445703	0.0403962	no		0.0114645	0.960504	no		0.571756	0.00615271	yes	+	-0.441424	0.0550379	no		0.00993334	0.961749	no		0.590064	0.00781521	yes	+
N02B11	pACS1				pACS1						n/a	n/a			n/a	n/a			n/a	n/a			n/a	n/a			n/a	n/a			n/a	n/a
N02B12		No blast match				5.16165	5.72072	4.71627	5.09489	0.559071	0.00973027	yes	+	-0.703408	0.0026059	yes	-	-0.474723	0.00985638	yes	-	-1.26966	3.81355e-08	yes	-	-1.14991	1.8528e-10	yes	-	0.258458	0.198345	no
N02C01						7.7304	7.13346	7.14965	8.18604	-0.596944	0.00150192	yes	-	-0.838787	4.29802e-05	yes	-	0.0476738	0.821608	no		-0.249028	0.223394	no		0.528498	0.0122305	yes	+	0.916233	5.11574e-05	yes	+
N02C02						6.22017	5.89667	6.57654	6.37336	-0.323496	0.112657	no		0.0983424	0.651314	no		-0.254781	0.202274	no		0.414652	0.0646547	no		-0.0474049	0.81905	no		-0.323351	0.142879	no
N02C03						6.3279	6.10975	6.10026	5.98122	-0.218156	0.237211	no		-0.485677	0.0114866	yes	-	-0.754655	0.000113918	yes	-	-0.274707	0.126718	no		-0.652619	0.000376301	yes	-	-0.239206	0.210777	no
N02C04						7.95745	9.04343	9.37322	9.13104	1.08597	3.68958e-08	yes	+	1.15774	1.60107e-06	yes	+	0.765621	0.000411746	yes	+	0.0645766	0.795278	no		-0.436473	0.0525713	no		-0.362344	0.170852	no
N02C05						6.72169	5.81892	6.68595	6.71133	-0.902769	9.04592e-06	yes	-	-0.293774	0.133446	no		-0.418328	0.0379994	no		0.601809	0.00327609	yes	+	0.368321	0.0798238	no		-0.0947824	0.640409	no
N02C06		deoxyxylulose 5-phosphate synthase, 1-deoxyxylulose 5-phosphate synthase [Catharanthus roseus]	CAA09804.2	3e-35	P-17	5.90815	5.86572	6.32198	7.39835	-0.042425	0.817113	no		0.155806	0.414556	no		1.08224	1.75579e-07	yes	+	0.191045	0.290178	no		1.00854	3.36888e-07	yes	+	0.956203	2.98747e-06	yes	+
N02C07	pGLU				pGLU	8.01991	9.72918	8.71022	9.32004	1.70927	3.55271e-15	yes	+	0.432276	0.0882197	no		0.892154	0.000165059	yes	+	-1.28418	1.18984e-07	yes	-	-0.933232	3.34993e-05	yes	-	0.48965	0.0599193	no
N02C08						7.03579	7.63132	8.0468	8.76265	0.595523	0.00218481	yes	+	0.752972	0.000952307	yes	+	1.31888	1.19376e-09	yes	+	0.150264	0.512722	no		0.60724	0.00547938	yes	+	0.595683	0.0166996	no
N02C09		No blast match				7.57657	7.22655	7.34121	7.43754	-0.350014	0.0645606	no		-0.493385	0.0192496	no		-0.546995	0.0077883	yes	-	-0.150556	0.475095	no		-0.313101	0.127723	no		-0.0238384	0.91579	no
N02C10						7.03733	6.35781	7.37718	7.50834	-0.679527	0.00241653	yes	-	0.0818157	0.726395	no		0.0630358	0.782923	no		0.754156	0.000684511	yes	+	0.626442	0.00385954	yes	+	0.0109924	0.961365	no
N02C11						7.45322	7.9323	7.20854	7.40531	0.479082	0.0141105	yes	+	-0.502709	0.0153542	yes	-	-0.455878	0.0265689	no		-0.988977	3.13997e-06	yes	-	-1.05108	5.8371e-07	yes	-	0.0766032	0.729738	no
N02C12						6.87028	6.94394	7.5867	7.42199	0.0736622	0.695872	no		0.458395	0.0361477	no		0.143741	0.488069	no		0.377547	0.0782044	no		-0.0460411	0.820269	no		-0.284882	0.217728	no
N02D01		transporter-related [Arabidopsis thaliana]	NP_564133.1	9e-29	P-34						n/a	n/a			n/a	n/a			n/a	n/a			n/a	n/a			n/a	n/a			n/a	n/a
N02D02						4.95509	4.59111	5.98035	5.20707	-0.363975	0.0725795	no		0.767229	0.000671008	yes	+	-0.155987	0.419353	no		1.12402	7.66135e-08	yes	+	0.091868	0.596801	no		-0.893444	7.81929e-06	yes	-
N02D03						7.82458	7.85118	8.67494	8.42684	0.0265959	0.890851	no		0.592332	0.0119121	yes	+	0.194291	0.361514	no		0.55855	0.0199869	yes	+	0.051575	0.812916	no		-0.368268	0.149886	no
N02D04						8.20414	8.20528	8.51267	8.35128	0.00114427	0.995317	no		0.0504991	0.828317	no		-0.260823	0.217982	no		0.042169	0.860297	no		-0.378088	0.0844285	no		-0.28155	0.266596	no
N02D05						6.56089	6.78864	7.6547	7.31374	0.227745	0.225129	no		0.835776	0.000158616	yes	+	0.344882	0.096218	no		0.600845	0.00507475	yes	+	0.0010162	0.995946	no		-0.461122	0.0466168	no
N02D06						4.62749	4.50524	4.85487	6.21373	-0.122249	0.548385	no		-0.0306479	0.897398	no		1.17827	4.01385e-08	yes	+	0.0844156	0.694294	no		1.1844	3.64221e-10	yes	+	1.23869	3.77134e-08	yes	+
N02D07	pAT				pAT	5.84965	9.0887	7.62253	8.88606	3.23906	0	yes	+	1.51485	2.55002e-10	yes	+	2.62845	0	yes	+	-1.73139	1.59872e-14	yes	-	-0.726728	0.0011737	yes	-	1.14337	2.20831e-06	yes	+
N02D08		low quality sequence				8.07211	7.95737	8.64216	8.7116	-0.114744	0.554079	no		0.312017	0.18376	no		0.231513	0.279909	no		0.419576	0.080678	no		0.230138	0.296055	no		-0.0507315	0.84345	no
N02D09						8.84795	9.05059	8.43349	8.23012	0.202642	0.30092	no		-0.672492	0.00359906	yes	-	-1.02579	1.03783e-06	yes	-	-0.88232	0.000237296	yes	-	-1.34456	9.75821e-10	yes	-	-0.32353	0.198674	no
N02D10						6.2584	6.4384	6.82183	8.09826	0.180005	0.331714	no		0.305402	0.126043	no		1.43189	2.38913e-11	yes	+	0.118211	0.531144	no		1.13577	2.69744e-08	yes	+	1.15626	1.02164e-07	yes	+
N02D11						8.11038	5.82995	7.44847	7.28539	-2.28043	0	yes	-	-0.919944	1.50166e-05	yes	-	-1.23296	1.26767e-09	yes	-	1.3533	5.64402e-11	yes	+	0.931347	2.21069e-06	yes	+	-0.283243	0.211785	no
N02D12						9.2671	9.75566	9.05905	8.55621	0.488562	0.0118896	yes	+	-0.46608	0.0499391	no		-1.11886	1.29358e-07	yes	-	-0.961828	9.10757e-05	yes	-	-1.72354	5.9952e-15	yes	-	-0.623004	0.016564	no
N02E01		protease, putative serine protease-like protein [Oryza sativa	AAO72617.1	2e-43		5.68095	5.22791	5.44407	5.5266	-0.453036	0.0427948	no		-0.494905	0.0370124	no		-0.562318	0.0103412	yes	-	-0.0490546	0.83047	no		-0.225402	0.284093	no		-0.037641	0.867069	no
N02E02						5.06717	5.3395	5.27508	5.77798	0.27233	0.21083	no		-0.0501172	0.829084	no		0.302847	0.17449	no		-0.329633	0.153444	no		-0.0856029	0.699455	no		0.382737	0.104855	no
N02E03						7.57704	8.23865	9.22012	9.5645	0.66161	0.000756018	yes	+	1.38505	9.15238e-09	yes	+	1.57949	6.05072e-13	yes	+	0.716251	0.00368382	yes	+	0.801756	0.000377606	yes	+	0.224211	0.398046	no
N02E04		No blast match				8.61846	6.73831	8.86946	9.76228	-1.88015	0	yes	-	-0.00703305	0.976278	no		0.735845	0.00335525	yes	+	1.86593	1.55431e-15	yes	+	2.49987	0	yes	+	0.77265	0.00788116	yes	+
N02E05						5.29228	5.60252	5.85235	5.80048	0.31024	0.154784	no		0.302047	0.143692	no		0.100234	0.6555	no		-0.0153792	0.939805	no		-0.326126	0.141814	no		-0.17204	0.414292	no
N02E06						6.52853	7.17502	6.70894	6.46315	0.646497	0.000764333	yes	+	-0.0776213	0.693376	no		-0.473346	0.0180794	yes	-	-0.731304	0.000153767	yes	-	-1.23596	3.27074e-10	yes	-	-0.365953	0.0690749	no
N02E07	pPAL				pPAL	6.39269	8.12278	7.79081	8.92833	1.73008	0	yes	+	1.14008	3.86414e-07	yes	+	2.12767	0	yes	+	-0.597184	0.00856796	yes	-	0.281467	0.205268	no		1.01736	3.32103e-05	yes	+
N02E08						11.4293	11.7593	11.0981	11.1974	0.329963	0.0614712	no		-0.589249	0.0125152	yes	-	-0.639912	0.00384517	yes	-	-0.926398	4.8024e-05	yes	-	-1.086	3.321e-07	yes	-	-0.0208904	0.936981	no
N02E09						6.04988	6.70933	6.27901	6.76773	0.659456	0.00175957	yes	+	-0.0288996	0.893105	no		0.309883	0.168118	no		-0.695542	0.000143742	yes	-	-0.465693	0.0165675	yes	-	0.368555	0.0639488	no
N02E10						6.89766	6.73798	6.89878	6.98983	-0.159687	0.390712	no		-0.25691	0.198799	no		-0.315803	0.120552	no		-0.104409	0.588449	no		-0.272236	0.166081	no		-0.0291208	0.889588	no
N02E11						4.62408		4.66196	5.3154		n/a	n/a		-0.220147	0.354293	no		0.283357	0.167377	no			n/a	n/a			n/a	n/a		0.533276	0.013595	yes	+
N02E12						5.9049	5.53944	5.45775	5.78715	-0.365461	0.0748371	no		-0.705175	0.00130058	yes	-	-0.525713	0.00560114	yes	-	-0.3469	0.130719	no		-0.276372	0.170278	no		0.209234	0.332503	no
N02F01		Ferrochelatase II, chloroplast precursor (Protoheme ferro-lyase) (Heme synthetase) [Cucumis sativus]	P42044	2e-40	P-28		5.64857	5.31876	6.88618		n/a	n/a			n/a	n/a			n/a	n/a		-0.595029	0.00961587	yes	-	0.713527	0.00268815	yes	+	1.44726	8.84918e-09	yes	+
N02F02						8.41245	7.89379	8.40403	8.63389	-0.518659	0.00719222	yes	-	-0.266449	0.248819	no		-0.186528	0.381745	no		0.245024	0.300762	no		0.216011	0.324961	no		0.109694	0.665329	no
N02F03		VECTOR				4.7102	4.53417	5.03076		-0.176036	0.386563	no		0.0625237	0.791065	no			n/a	n/a		0.231374	0.28313	no			n/a	n/a			n/a	n/a
N02F04						7.09297	7.80305	8.98706	9.80828	0.710078	0.000278957	yes	+	1.63605	9.89475e-12	yes	+	2.30734	0	yes	+	0.918789	0.00015614	yes	+	1.48114	4.03759e-11	yes	+	0.701057	0.00800684	yes	+
N02F05						6.32774	5.74299	6.77149	7.52457	-0.584753	0.00162506	yes	-	0.185721	0.349538	no		0.788859	0.000168402	yes	+	0.763288	4.74995e-05	yes	+	1.25749	2.86151e-10	yes	+	0.63291	0.00277168	yes	+
N02F06						5.84584	7.17271	6.1469	6.2033	1.32687	5.11983e-10	yes	+	0.0430246	0.840004	no		-0.0505068	0.833877	no		-1.29103	6.36358e-12	yes	-	-1.4935	8.76166e-12	yes	-	-0.063759	0.770386	no
N02F07	N01D08				N01D08		6.63786	7.0182	9.55069		n/a	n/a			n/a	n/a			n/a	n/a		0.115131	0.591504	no		2.38875	0	yes	+	2.41232	0	yes	+
N02F08						6.12684	5.86402	6.23028	6.16574	-0.26282	0.197306	no		-0.154593	0.46897	no		-0.369065	0.0621452	no		0.101041	0.647192	no		-0.222365	0.279717	no		-0.1847	0.390867	no
N02F09						6.68059	6.40101	6.50603	6.41123	-0.27958	0.169826	no		-0.432589	0.0447771	no		-0.677323	0.00247719	yes	-	-0.160195	0.473896	no		-0.513863	0.0265404	no		-0.214961	0.37477	no
N02F10						6.82727	6.81082	6.99512	6.97327	-0.0164512	0.929915	no		-0.0901893	0.656505	no		-0.261972	0.197972	no		-0.080924	0.680347	no		-0.361641	0.0666068	no		-0.14201	0.503239	no
N02F11						5.73899	6.68812	5.75425	5.81539	0.949128	4.75297e-06	yes	+	-0.242776	0.25736	no		-0.331574	0.152088	no		-1.19909	1.03094e-10	yes	-	-1.39682	9.83369e-12	yes	-	-0.0590254	0.780812	no
N02F12						7.24499	7.66864	6.70286	6.82491	0.423653	0.0290015	no		-0.800154	3.87787e-05	yes	-	-0.828043	3.79641e-05	yes	-	-1.23099	4.39348e-10	yes	-	-1.36782	1.90077e-11	yes	-	0.00188297	0.992641	no
N02G01						10.8624	11.2183	10.9975	11.1489	0.355946	0.0520871	no		-0.122954	0.603964	no		-0.121487	0.581752	no		-0.486086	0.0393131	no		-0.593553	0.00679487	yes	-	0.0312397	0.906469	no
N02G02	pACO				pACO	4.57093	6.81518	7.25839	9.71986	2.24425	0	yes	+	2.42943	0	yes	+	4.74096	0	yes	+	0.177996	0.38392	no		2.38059	0	yes	+	2.3413	0	yes	+
N02G03		expressed protein [Arabidopsis thaliana]	NP_564751.1	6e-10	P-22	6.69069	6.31148	6.23093	6.57264	-0.379217	0.0683766	no		-0.717792	0.000817793	yes	-	-0.526019	0.0182989	yes	-	-0.345761	0.0549989	no		-0.262922	0.166816	no		0.221545	0.261157	no
N02G04						6.40369	7.28628	8.26495	9.26207	0.882585	5.08728e-06	yes	+	1.60323	6.29941e-12	yes	+	2.45041	0	yes	+	0.713459	0.00199504	yes	+	1.4517	3.14169e-11	yes	+	0.876952	0.000569798	yes	+
N02G05						9.44653	9.56061	9.56828	8.92763	0.114088	0.558016	no		-0.136277	0.626573	no		-0.926868	1.48695e-05	yes	-	-0.257551	0.370241	no		-1.15708	2.27181e-07	yes	-	-0.760819	0.0114361	yes	-
N02G06						7.40534	7.4864	8.01834	7.71471	0.0810522	0.67319	no		0.354962	0.117007	no		-0.0985993	0.636184	no		0.266724	0.242202	no		-0.295771	0.15937	no		-0.423788	0.0798279	no
N02G07	N01H04				N01H04	6.51594	7.48527	8.36772	9.54469	0.969324	6.62648e-07	yes	+	1.59375	1.09588e-11	yes	+	2.62078	0	yes	+	0.617239	0.0083035	yes	+	1.53533	4.03255e-12	yes	+	1.0568	3.91142e-05	yes	+
N02G08						9.35756	9.83298	9.81958	10.137	0.475426	0.0141965	yes	+	0.203987	0.39797	no		0.371485	0.089602	no		-0.278624	0.263293	no		-0.220061	0.333074	no		0.19727	0.463292	no
N02G09						6.13867	7.66913	6.29009	6.63428	1.53046	6.66134e-15	yes	+	-0.106607	0.578741	no		0.0876434	0.663972	no		-1.64425	0	yes	-	-1.55894	1.24345e-14	yes	-	0.224023	0.257538	no
N02G10		calcineurin-like phosphoesterase family protein [Arabidopsis thaliana]	NP_194031.1	3e-39		4.96052	5.17511	5.30347	5.98674	0.214593	0.322217	no		0.0849199	0.714684	no		0.618251	0.00289453	yes	+	-0.136859	0.55118	no		0.287538	0.159856	no		0.563103	0.0108151	yes	+
N02G11	pBS/KS				pBS/SK			4.32507	4.95777		n/a	n/a			n/a	n/a			n/a	n/a			n/a	n/a			n/a	n/a		0.512542	0.00603324	yes	+
N02G12						5.15768	5.38488	5.32249	5.73665	0.227201	0.29703	no		-0.0932196	0.687785	no		0.171008	0.440418	no		-0.327606	0.155678	no		-0.172312	0.434286	no		0.294	0.209609	no
N02H01		No blast match			P-02		4.74979	5.77323	7.51367		n/a	n/a			n/a	n/a			n/a	n/a		0.758219	0.000477002	yes	+	2.23979	0	yes	+	1.62028	1.54077e-12	yes	+
N02H02						7.22121	6.83491	7.11826	7.08746	-0.3863	0.0378781	no		-0.360987	0.0787574	no		-0.541726	0.00771636	yes	-	0.0181271	0.927958	no		-0.271546	0.171156	no		-0.150967	0.485836	no
N02H03						7.81174	8.11622	9.13434	9.49161	0.304484	0.119015	no		1.06457	9.18064e-06	yes	+	1.27191	5.96037e-09	yes	+	0.752899	0.0021729	yes	+	0.851304	0.000152019	yes	+	0.237112	0.370033	no
N02H04						7.33158	7.45812	8.14652	8.84022	0.126541	0.510146	no		0.556904	0.0149823	yes	+	1.10067	3.72306e-07	yes	+	0.423177	0.0659503	no		0.85801	8.20091e-05	yes	+	0.57354	0.0222543	no
N02H05						6.48537	6.64732	6.81428	6.59044	0.161947	0.385622	no		0.0708733	0.722046	no		-0.3029	0.132604	no		-0.09826	0.605043	no		-0.580967	0.00251481	yes	-	-0.344	0.0925401	no
N02H06						6.66724	5.59844	6.21093	6.67911	-1.0688	1.93726e-07	yes	-	-0.714344	0.000793712	yes	-	-0.396092	0.0493642	no		0.347273	0.118733	no		0.55659	0.00856758	yes	+	0.348024	0.112177	no
N02H07	pC6				pC6						n/a	n/a			n/a	n/a			n/a	n/a			n/a	n/a			n/a	n/a			n/a	n/a
N02H08						4.79726	4.81405		5.36232	0.0167925	0.936708	no			n/a	n/a		0.157087	0.443974	no			n/a	n/a		0.0241742	0.900454	no			n/a	n/a
N02H09						6.31946	7.43752	6.74764	7.27237	1.11806	2.75486e-07	yes	+	0.170146	0.390231	no		0.54494	0.00861388	yes	+	-0.955097	1.27935e-05	yes	-	-0.689236	0.00244068	yes	-	0.404567	0.052717	no
N02H10						5.35252	5.19464	5.11175	5.9224	-0.157875	0.469329	no		-0.498793	0.0333164	no		0.161918	0.435572	no		-0.348103	0.131463	no		0.203674	0.317173	no		0.690484	0.00177035	yes	+
N02H11						10.3916	9.40049	9.8125	9.61865	-0.991061	3.83301e-07	yes	-	-0.837086	0.000523844	yes	-	-1.18086	5.47764e-08	yes	-	0.146789	0.557209	no		-0.305924	0.177586	no		-0.314006	0.240715	no
N02H12						5.02311	5.45887	5.49364	5.3221	0.435755	0.0454721	no		0.212495	0.356949	no		-0.108977	0.587433	no		-0.230446	0.315291	no		-0.660852	0.000924067	yes	-	-0.2917	0.171696	no
N03A01											n/a	n/a			n/a	n/a			n/a	n/a			n/a	n/a			n/a	n/a			n/a	n/a
N03A02		xylosidase, beta-1,4-xylosidase [imported] - Arabidopsis thaliana	T52390	2e-05		5.41125	6.22737	5.99106	6.70424	0.816128	0.000171167	yes	+	0.321781	0.156937	no		0.88503	4.20406e-05	yes	+	-0.501534	0.0233475	no		-0.0472182	0.821739	no		0.593022	0.00705189	yes	+
N03A03		RIBOSOMAL PROTEIN S5, 40S [Aspergillus nidulans]	EAA65673.1	1e-21	P-15	4.68986	4.72031		6.43033	0.0304458	0.884925	no			n/a	n/a		1.3325	5.79027e-10	yes	+		n/a	n/a		1.18594	2.58771e-09	yes	+		n/a	n/a
N03A04		3-deoxy-D-arabino-heptulosonate 7-phosphate synthase [Vitis vinifera]	AAN77866.1	3e-26	P-01		5.87614	6.50243	8.50247		n/a	n/a			n/a	n/a			n/a	n/a		0.36107	0.105755	no		2.10224	0	yes	+	1.87987	1.33227e-15	yes	+
N03A05		P0468B07.6 [Oryza sativa (japonica cultivar-gro...	NP_915910.1	7e-06	P-21	6.10901	4.8556	6.37463	8.50517	-1.25341	1.59241e-08	yes	-	0.00758999	0.971953	no		1.9882	0	yes	+	1.25381	1.47349e-10	yes	+	3.12549	0	yes	+	2.01038	0	yes	+
N03A06							4.72656	5.47548	5.73746		n/a	n/a			n/a	n/a			n/a	n/a		0.483705	0.0136051	yes	+	0.486813	0.0203537	yes	+	0.141815	0.502129	no
N03A07		pleiotropic drug resistance like protein [Nicotiana tabacum] (PDR-type ABC transporter)	BAB92011.1	1e-13	P-16		5.13098	4.79085	8.5474		n/a	n/a			n/a	n/a			n/a	n/a		-0.605351	0.00869867	yes	-	2.89233	0	yes	+	3.63639	0	yes	+
N03A08		deetiolated 1-like protein [Capsicum annuum]	AAP31020.1	3e-32	P-33		4.61285	5.72161	5.28945		n/a	n/a			n/a	n/a			n/a	n/a		0.843537	7.64125e-05	yes	+	0.152513	0.3996	no		-0.552317	0.00820572	yes	-
N03A09						4.91293	4.87947	5.12942	5.24418	-0.0334625	0.87456	no		-0.0415435	0.858763	no		-0.0767192	0.695732	no		-0.0152668	0.946073	no		-0.159377	0.393753	no		-0.00540341	0.979564	no
N03A10						5.43774	7.2009	4.83973	5.87667	1.76316	0	yes	+	-0.856046	0.000286604	yes	-	0.0309574	0.881655	no		-2.62639	0	yes	-	-1.84832	0	yes	-	0.916776	3.25102e-05	yes	+
N03A11		embryo-abundant protein-related [Arabidopsis thaliana]	NP_181669.1	9e-23	P-10	5.09858	7.2621	5.22173	8.26162	2.16352	0	yes	+	-0.134885	0.561719	no		2.75507	0	yes	+	-2.30559	0	yes	-	0.47543	0.0253574	yes	+	2.91973	0	yes	+
N03A12						7.95063	7.02178	6.91449	6.78265	-0.928847	6.22126e-07	yes	-	-1.29417	6.64165e-09	yes	-	-1.57594	2.4345e-12	yes	-	-0.372504	0.0934807	no		-0.763217	0.000651161	yes	-	-0.252006	0.323588	no
N03B01		beta-carotene hydroxylase [Citrus sinensis]	AAT48741.1	3e-26	P-19	9.25919	9.85615	9.4424	9.28685	0.596954	0.0020716	yes	+	-0.0748233	0.755447	no		-0.380311	0.0781649	no		-0.678963	0.00616183	yes	-	-1.09338	1.10134e-06	yes	-	-0.275715	0.299058	no
N03B02	no DNA				no DNA						n/a	n/a			n/a	n/a			n/a	n/a			n/a	n/a			n/a	n/a			n/a	n/a
N03B03						5.76968	7.25128	5.81761	5.86264	1.48159	3.44258e-12	yes	+	-0.210104	0.327038	no		-0.315009	0.138778	no		-1.69888	3.74589e-13	yes	-	-1.91272	2.22045e-16	yes	-	-0.0751322	0.747886	no
N03B04		ELONGATION FACTOR 1-ALPHA, EF-1 alpha [Oryza sativa]	BAA23657.1	4e-41		7.70632	7.84966	8.78458	8.47567	0.143333	0.511155	no		0.820224	0.000538573	yes	+	0.361378	0.0905116	no		0.669705	0.010303	yes	+	0.101925	0.670934	no		-0.429074	0.0952205	no
N03B05		3-deoxy-D-arabino-heptulosonate 7-phosphate synthase [Vitis vinifera]	AAN77866.1	3e-23	P-01	5.8604	6.86447	7.89644	9.03757	1.00407	8.21774e-08	yes	+	1.77801	2.88658e-15	yes	+	2.76921	0	yes	+	0.766753	0.000503674	yes	+	1.64901	1.17684e-14	yes	+	1.02096	3.73231e-05	yes	+
N03B06		No blast match			P-25	5.04953	4.8964	5.12577	5.25971	-0.153122	0.469579	no		-0.181792	0.435071	no		-0.197781	0.314387	no		-0.0358557	0.873996	no		-0.160779	0.393639	no		0.0137828	0.948158	no
N03B07						7.79679	7.40462	7.88943	7.52695	-0.39217	0.0662012	no		-0.165387	0.458586	no		-0.6778	0.000993969	yes	-	0.219597	0.369619	no		-0.40175	0.0795436	no		-0.482641	0.0427127	no
N03B08						8.96322	6.99223	8.94608	9.51907	-1.97099	0	yes	-	-0.27517	0.245498	no		0.14788	0.495786	no		1.68864	1.0254e-12	yes	+	2.00275	0	yes	+	0.452822	0.085317	no
N03B09		No blast match			P-02	4.67959	4.76299	5.02736	7.81703	0.0833956	0.693819	no		0.0897401	0.704335	no		2.72947	0	yes	+	-0.000841361	0.996992	no		2.52995	0	yes	+	2.6695	0	yes	+
N03B10		3-deoxy-D-arabino-heptulosonate y-phosphate synthase	AAA32784.1	4e-13		5.01403	4.80794	4.81675	5.74925	-0.206091	0.325426	no		-0.455314	0.0513235	no		0.32725	0.140657	no		-0.256409	0.25379	no		0.41722	0.0497843	no		0.812336	0.00059047	yes	+
N03B11	pACS1				pACS1		6.39753	6.90406	9.18775		n/a	n/a			n/a	n/a			n/a	n/a		0.241315	0.205688	no		2.26614	0	yes	+	2.16353	0	yes	+
N03B12		single domain cyclophilin type peptidyl-prolyl cis-trans isomerase [Arabidopsis thaliana]	AAS75305.1	8e-44		5.92276	6.0692	6.36997	6.37273	0.14644	0.513836	no		0.18918	0.377835	no		0.0420063	0.849222	no		0.0355539	0.858834	no		-0.220554	0.286187	no		-0.117401	0.549472	no
N03C01						5.79314	5.79522	6.49644	6.61533	0.00207353	0.992609	no		0.445268	0.0376266	no		0.41422	0.0613218	no		0.436008	0.0309261	no		0.296027	0.157935	no		-0.00127485	0.994897	no
N03C02											n/a	n/a			n/a	n/a			n/a	n/a			n/a	n/a			n/a	n/a			n/a	n/a
N03C03							4.56678	4.66003	5.67342		n/a	n/a			n/a	n/a			n/a	n/a		-0.171967	0.428215	no		0.582551	0.00384988	yes	+	0.893225	0.000131462	yes	+
N03C04						5.95184	7.16651	5.84375	5.92901	1.21467	1.48509e-08	yes	+	-0.366121	0.121166	no		-0.430799	0.0689582	no		-1.58797	8.12683e-14	yes	-	-1.76159	2.22045e-16	yes	-	-0.0349053	0.882021	no
N03C05						5.42858	6.25373	6.09114	5.85811	0.825145	3.60636e-05	yes	+	0.404528	0.0502441	no		0.0215566	0.917223	no		-0.427803	0.0175333	yes	-	-0.919708	3.75717e-07	yes	-	-0.353199	0.0610856	no
N03C06		harpin-induced protein-related / HIN1-related / / harpin-responsive protein-related [Arabidopsis thaliana]	NP_198513.1	3e-06			4.75279	5.26182	6.03759		n/a	n/a			n/a	n/a			n/a	n/a		0.243812	0.271717	no		0.760718	0.00010673	yes	+	0.655613	0.00313808	yes	+
N03C07		No blast match				4.68942	6.65981	5.41769	6.40634	1.97039	0	yes	+	0.470236	0.0447927	no		1.30895	1.11943e-09	yes	+	-1.50734	1.30584e-12	yes	-	-0.777566	4.60167e-05	yes	-	0.868482	0.000106655	yes	+
N03C08		transcription factor, basal transcription factor complex subunit-related [Arabidopsis thaliana]	NP_564050.1	7e-38		5.42804	5.52882	5.48779	5.77672	0.100785	0.617143	no		-0.198277	0.394828	no		-0.0592909	0.792542	no		-0.306248	0.147967	no		-0.276196	0.17427	no		0.168759	0.471701	no
N03C09						4.77844	4.97882	4.98004	5.44264	0.200375	0.352521	no		-0.0564322	0.810389	no		0.256228	0.222707	no		-0.263993	0.247369	no		-0.0602668	0.765747	no		0.342433	0.124867	no
N03C10											n/a	n/a			n/a	n/a			n/a	n/a			n/a	n/a			n/a	n/a			n/a	n/a
N03C11						7.90437	8.97974	8.55825	8.3241	1.07537	5.07591e-08	yes	+	0.395843	0.0906488	no		0.0117618	0.95577	no		-0.686709	0.00449227	yes	-	-1.17973	8.86543e-08	yes	-	-0.354309	0.162764	no
N03C12						5.33128	6.38171	5.4812	5.40934	1.05043	2.96187e-09	yes	+	-0.108119	0.612686	no		-0.329908	0.0773225	no		-1.16573	2.98315e-08	yes	-	-1.49645	2.22045e-16	yes	-	-0.192016	0.379704	no
N03D01		esterase/lipase/thioesterase family protein [Arabidopsis thaliana]	NP_566220.1	5e-37		5.3212	5.63317	5.78641	5.65368	0.311969	0.15254	no		0.207179	0.365062	no		-0.0754847	0.730909	no		-0.111976	0.619644	no		-0.503574	0.019856	yes	-	-0.252891	0.265189	no
N03D02						4.98563	6.92614	6.16755	6.81969	1.94051	0	yes	+	0.923888	5.9441e-06	yes	+	1.4261	3.20934e-11	yes	+	-1.02381	3.22374e-08	yes	-	-0.630537	0.00137699	yes	-	0.531979	0.00757303	yes	+
N03D03						6.10749	7.05414	8.14678	9.22122	0.946648	7.05738e-07	yes	+	1.78126	1.26565e-14	yes	+	2.70576	0	yes	+	0.827422	0.000265915	yes	+	1.64299	3.15303e-14	yes	+	0.954277	0.000158018	yes	+
N03D04						6.1993	6.16318	6.58325	6.69096	-0.0361164	0.844782	no		0.125923	0.518403	no		0.0836971	0.679163	no		0.154853	0.397596	no		0.00369336	0.984564	no		-0.0124532	0.950615	no
N03D05						6.05042	7.20818	6.99596	6.92207	1.15776	1.70369e-09	yes	+	0.687506	0.000732556	yes	+	0.463679	0.022911	yes	+	-0.477441	0.0173	yes	-	-0.810202	5.47727e-05	yes	-	-0.194054	0.359435	no
N03D06		Cystinosin homolog	P57758	3e-34	P-04	6.11288	7.45532	6.272	6.37633	1.34244	5.38103e-12	yes	+	-0.0989053	0.606178	no		-0.144514	0.468971	no		-1.44853	3.04201e-14	yes	-	-1.60308	6.66134e-16	yes	-	-0.0158359	0.935491	no
N03D07						8.37186	8.87707	8.25548	9.54122	0.505211	0.0101188	yes	+	-0.374409	0.101783	no		0.761392	0.000474553	yes	+	-0.886806	0.000187054	yes	-	0.140061	0.536939	no		1.16557	5.01983e-06	yes	+
N03D08		No blast match				9.01327	7.1738	9.01957	9.56707	-1.83947	0	yes	-	-0.251733	0.289302	no		0.145827	0.502076	no		1.58055	3.84748e-11	yes	+	1.86918	0	yes	+	0.427333	0.105411	no
N03D09						7.59645	6.94997	7.61236	7.18013	-0.646485	0.00185686	yes	-	-0.242123	0.330984	no		-0.824288	4.97998e-05	yes	-	0.397177	0.131538	no		-0.293923	0.182536	no		-0.552393	0.0334937	no
N03D10		No blast match			P-05	5.22035	5.49	5.36923	6.30829	0.269652	0.216313	no		-0.109154	0.637891	no		0.679968	0.00127849	yes	+	-0.385992	0.093851	no		0.294196	0.160096	no		0.818895	0.000253025	yes	+
N03D11		No blast match			P-11	6.2296	6.68246	7.07172	8.63129	0.452859	0.0155382	yes	+	0.58408	0.00464966	yes	+	1.99372	0	yes	+	0.124035	0.530138	no		1.42474	1.06528e-11	yes	+	1.43941	2.24515e-10	yes	+
N03D12						8.02782	8.05064	9.00576	8.72896	0.0228131	0.906646	no		0.719908	0.00255056	yes	+	0.293166	0.17159	no		0.689909	0.00474589	yes	+	0.154233	0.484841	no		-0.39697	0.127464	no
N03E01						5.56753	5.20323	6.10028	5.40572	-0.364297	0.100231	no		0.274721	0.230641	no		-0.56978	0.00694435	yes	-	0.631832	0.00447948	yes	+	-0.321603	0.114159	no		-0.814729	0.000119492	yes	-
N03E02						5.22139	5.048	5.51846	5.91335	-0.173387	0.420251	no		0.0390401	0.851597	no		0.284	0.168618	no		0.205241	0.313954	no		0.341267	0.0901463	no		0.274733	0.157766	no
N03E03		aquaporin PIP2.1 (Plasma membrane intrinsic protein 2a) (PIP2a) [Arabidopsis thaliana]	P43286	7e-20		7.65323	7.6304	8.48032	7.68724	-0.0228357	0.905658	no		0.569052	0.0147553	yes	+	-0.373963	0.0716697	no		0.584701	0.0133785	yes	+	-0.467248	0.0267916	no		-0.913243	0.000240757	yes	-
N03E04						5.25802	5.17432	5.69381	5.59227	-0.0836968	0.673662	no		0.177758	0.392009	no		-0.0737158	0.733201	no		0.254269	0.168719	no		-0.106139	0.584983	no		-0.221702	0.275878	no
N03E05						8.43425	6.89735	8.30988	8.06423	-1.5369	0	yes	-	-0.382402	0.0958086	no		-0.777988	0.000201221	yes	-	1.14731	4.9347e-07	yes	+	0.642788	0.00196793	yes	+	-0.365814	0.141749	no
N03E06		oxidoreductase, 2OG-Fe(II) oxygenase family protein [Arabidopsis thaliana] (putative ethylene-forming dioxygenase)	NP_197540.1	8e-20	P-35	4.89129	5.11185	5.57807	6.98004	0.22056	0.266194	no		0.428745	0.0399438	no		1.68078	8.88178e-15	yes	+	0.200999	0.277598	no		1.3441	4.44667e-12	yes	+	1.28181	3.81773e-10	yes	+
N03E07	pPAL				pPAL	6.23612	7.83038	7.34281	8.60206	1.59425	6.66134e-16	yes	+	0.848655	7.34496e-05	yes	+	1.95797	0	yes	+	-0.752786	0.000469729	yes	-	0.247591	0.258049	no		1.13908	1.09812e-06	yes	+
N03E08						10.1343	9.21491	9.81182	9.73735	-0.919423	2.51588e-06	yes	-	-0.580539	0.0161161	yes	-	-0.804952	0.000216089	yes	-	0.331698	0.185043	no		-0.00164926	0.994217	no		-0.194641	0.467662	no
N03E09		No blast match			P-02	4.65013	4.56539	5.46292	8.1215	-0.0847342	0.680343	no		0.554767	0.00913556	yes	+	3.06341	0	yes	+	0.632315	0.000876826	yes	+	3.03202	0	yes	+	2.53841	0	yes	+
N03E10						6.60684	6.77003	6.49644	6.5518	0.163195	0.477034	no		-0.368433	0.0888297	no		-0.463006	0.0380099	no		-0.538814	0.00886709	yes	-	-0.742321	0.00048759	yes	-	-0.0648009	0.744437	no
N03E11											n/a	n/a			n/a	n/a			n/a	n/a			n/a	n/a			n/a	n/a			n/a	n/a
N03E12		cyclase family protein [Arabidopsis thaliana]	NP_567957.1	1e-33	P-14	5.82521	6.94271	5.84736	5.49506	1.1175	2.70429e-09	yes	+	-0.23589	0.218938	no		-0.73812	0.000185438	yes	-	-1.36057	3.86136e-13	yes	-	-1.97174	0	yes	-	-0.472458	0.0164855	no
N03F01		pleiotropic drug resistance like protein [Nicotiana tabacum] (PDR-type ABC transporter)	BAB92011.1	2e-15	P-16	7.05118	7.81463	8.21275	9.55621	0.763451	9.49082e-05	yes	+	0.903541	8.98966e-05	yes	+	2.09706	0	yes	+	0.132905	0.569166	no		1.21749	5.12017e-08	yes	+	1.2233	1.58021e-06	yes	+
N03F02						9.08037	6.89845	8.99633	9.55387	-2.18192	0	yes	-	-0.342076	0.149452	no		0.0655359	0.762807	no		1.83266	9.32587e-15	yes	+	2.13133	0	yes	+	0.437384	0.0971822	no
N03F03						5.78831	5.51232	6.03068	6.20469	-0.27599	0.221429	no		-0.0156581	0.941334	no		0.00841928	0.972042	no		0.253146	0.21186	no		0.168289	0.467087	no		0.0538497	0.805594	no
N03F04						7.30996	6.60886	7.54346	7.30567	-0.7011	0.00013406	yes	-	-0.0245328	0.909811	no		-0.412259	0.0443472	no		0.669381	0.00145495	yes	+	0.172721	0.383862	no		-0.357954	0.118375	no
N03F05						4.68424		5.1092			n/a	n/a		0.166924	0.479646	no			n/a	n/a			n/a	n/a			n/a	n/a			n/a	n/a
N03F06		3-deoxy-D-arabino-heptulosonate 7-phosphate synthase [Vitis vinifera]	AAN77866.1	3e-26	P-01	6.12935	7.06921	8.19278	9.38567	0.939866	8.73736e-07	yes	+	1.80541	6.88338e-15	yes	+	2.84835	0	yes	+	0.858356	0.000164907	yes	+	1.79237	2.22045e-16	yes	+	1.07272	2.39267e-05	yes	+
N03F07						4.90252	4.94532	5.47027	5.50217	0.0427989	0.841137	no		0.309718	0.180869	no		0.191679	0.365835	no		0.259733	0.248293	no		0.0327603	0.872946	no		-0.0882662	0.692885	no
N03F08						5.46118	5.3157	5.68129	5.80356	-0.145481	0.509506	no		-0.0379226	0.869974	no		-0.0655859	0.772458	no		0.100373	0.659	no		-0.0362247	0.870672	no		0.00210897	0.992794	no
N03F09						5.22113	5.59735	5.79482	6.35417	0.376228	0.0837493	no		0.315667	0.165959	no		0.725079	0.000606332	yes	+	-0.0677467	0.764129	no		0.23273	0.265959	no		0.439184	0.0458183	no
N03F10							5.18439	5.70205	5.9209		n/a	n/a			n/a	n/a			n/a	n/a		0.252435	0.216805	no		0.21242	0.345203	no		0.0986911	0.647429	no
N03F11						4.65972	4.71452	4.86493	5.08841	0.0548061	0.794807	no		-0.0528189	0.82372	no		0.0207291	0.912104	no		-0.114811	0.605143	no		-0.150197	0.372425	no		0.10332	0.606189	no
N03F12						7.57698	6.74096	7.28888	7.30451	-0.83602	5.56614e-06	yes	-	-0.546127	0.00909362	yes	-	-0.680439	0.000869251	yes	-	0.282707	0.167004	no		0.0394605	0.843163	no		-0.10454	0.639245	no
N03G01		low quality sequence				6.94155	6.9013	7.21542	6.96216	-0.0402447	0.830242	no		0.0158346	0.939597	no		-0.387354	0.0564327	no		0.0488935	0.810683	no		-0.46323	0.0193374	yes	-	-0.373417	0.0871529	no
N03G02	pACO				pACO						n/a	n/a			n/a	n/a			n/a	n/a			n/a	n/a			n/a	n/a			n/a	n/a
N03G03						8.92263	6.97133	8.81493	9.30361	-1.9513	0	yes	-	-0.365727	0.120694	no		-0.0269834	0.90069	no		1.57839	2.02947e-11	yes	+	1.8082	0	yes	+	0.368516	0.158357	no
N03G04		expansin 1, EXP1 [Actinidia deliciosa]	AAR10411.1	1e-41		8.85468	8.19044	7.9575	7.60841	-0.664237	0.000615641	yes	-	-1.15521	2.20667e-07	yes	-	-1.65424	6.66134e-16	yes	-	-0.498158	0.0308414	no		-1.10612	2.17377e-07	yes	-	-0.469256	0.0506072	no
N03G05						5.72583	5.64149	5.43225	5.74998	-0.0843413	0.644858	no		-0.551619	0.0114311	yes	-	-0.383827	0.0402549	no		-0.474463	0.0249704	no		-0.415606	0.0206367	yes	-	0.197564	0.358664	no
N03G06						5.9989	6.32519	6.24596	6.08586	0.326286	0.108462	no		-0.0109699	0.954257	no		-0.321016	0.144265	no		-0.344442	0.0848282	no		-0.763423	0.000787648	yes	-	-0.280274	0.195915	no
N03G07		No blast match			N01H04	4.87937	4.51224	5.18224	5.54496	-0.367129	0.0665656	no		0.044839	0.847707	no		0.257624	0.229299	no		0.404782	0.0586673	no		0.508633	0.00840147	yes	+	0.242557	0.286146	no
N03G08						5.94507	7.27222	6.9391	6.90249	1.32715	5.0413e-12	yes	+	0.736001	0.000258236	yes	+	0.549458	0.0068216	yes	+	-0.598339	0.00271575	yes	-	-0.893817	8.93992e-06	yes	-	-0.156771	0.455479	no
N03G09		pyruvate kinase, putative [Arabidopsis thaliana...	NP_566976.1	5e-14		5.74926	5.44831	5.57455	5.72965	-0.300946	0.140474	no		-0.432742	0.0253838	no		-0.427575	0.0220749	yes	-	-0.138982	0.50127	no		-0.24275	0.225596	no		0.0349392	0.853735	no
N03G10						5.78236	5.54035	5.86759	6.27721	-0.24201	0.235906	no		-0.172798	0.366327	no		0.0868797	0.658676	no		0.0620258	0.761006	no		0.212769	0.308648	no		0.28945	0.140565	no
N03G11	pBS/KS				pBS/SK						n/a	n/a			n/a	n/a			n/a	n/a			n/a	n/a			n/a	n/a			n/a	n/a
N03G12						5.2313	4.60324			-0.628061	0.00200469	yes	-		n/a	n/a			n/a	n/a			n/a	n/a			n/a	n/a			n/a	n/a
N03H01		lipoxygenase [Citrus jambhiri]	BAB84352.1	2e-46		8.32295	7.48613	8.76797	8.78048	-0.836824	7.7374e-05	yes	-	0.186989	0.460787	no		0.0495639	0.831977	no		1.01663	2.09811e-05	yes	+	0.770268	0.000403481	yes	+	-0.107653	0.677148	no
N03H02		putative membrane protein [Solanum tuberosum]	CAC37358.1	6e-33		6.30242	6.31344	6.73295	7.88684	0.0110196	0.952484	no		0.172497	0.382991	no		1.17645	3.20783e-08	yes	+	0.154292	0.407267	no		1.04931	2.07042e-07	yes	+	1.03372	1.33764e-06	yes	+
N03H03						5.4536	5.46159	6.39422	7.52321	0.00799474	0.968457	no		0.682592	0.00101523	yes	+	1.66165	1.00808e-13	yes	+	0.667411	0.00026819	yes	+	1.53753	1.84297e-14	yes	+	1.00883	1.00463e-06	yes	+
N03H04		ABC transporter family protein [Arabidopsis thaliana] (TPA: PDR6 ABC transporter)	NP_181179.2	1e-19	P-06	7.48229	7.02447	7.67767	9.06223	-0.457818	0.0146248	yes	-	-0.0626496	0.775118	no		1.17198	6.99153e-08	yes	+	0.387982	0.074155	no		1.51367	2.07878e-12	yes	+	1.2644	2.07872e-07	yes	+
N03H05		No blast match			P-20	4.68328	5.31437		5.54206	0.631091	0.00428987	yes	+		n/a	n/a		0.450813	0.0375313	no			n/a	n/a		-0.296399	0.161659	no			n/a	n/a
N03H06						5.9446	5.62145	5.93759	5.92333	-0.323155	0.114634	no		-0.265042	0.21558	no		-0.429237	0.0467475	no		0.0509268	0.819961	no		-0.222202	0.324455	no		-0.134423	0.565485	no
N03H07		low quality sequence				6.31914	7.61527	8.31509	9.69622	1.29613	4.05036e-11	yes	+	1.73792	1.13909e-13	yes	+	2.96911	0	yes	+	0.434598	0.0631731	no		1.55686	2.79643e-12	yes	+	1.26097	9.02444e-07	yes	+
N03H08		3-deoxy-D-arabino-heptulosonate 7-phosphate synthase [Vitis vinifera]	AAN77866.1	9e-26	P-01	6.31874	7.43064	8.15421	9.56521	1.11189	1.15349e-08	yes	+	1.57744	9.53571e-12	yes	+	2.8385	0	yes	+	0.45836	0.0463498	no		1.61048	3.18856e-13	yes	+	1.29083	3.71663e-07	yes	+
N03H09		No blast match				5.39184	4.98195		5.32156	-0.40989	0.0359698	no			n/a	n/a		-0.478241	0.0083659	yes	-		n/a	n/a		-0.184472	0.34372	no			n/a	n/a
N03H10		60S ribosomal protein L13 [Arabidopsis thaliana]...	BAB10063.1	1e-46	P-42	8.07922	8.45901	9.14982	9.22113	0.379789	0.0528162	no		0.812574	0.000698051	yes	+	0.733947	0.000717131	yes	+	0.425599	0.0846177	no		0.238038	0.289648	no		-0.0488543	0.852993	no
N03H11						8.96577	7.75816	8.08282	7.68819	-1.2076	2.09742e-08	yes	-	-1.14098	4.06125e-07	yes	-	-1.68554	2.22045e-16	yes	-	0.059438	0.813024	no		-0.59406	0.0110733	yes	-	-0.514791	0.0340128	no
N03H12		nodulin family protein [Arabidopsis thaliana]	NP_180379.1	6e-13		5.4676	4.85795			-0.60965	0.00438901	yes	-		n/a	n/a			n/a	n/a			n/a	n/a			n/a	n/a			n/a	n/a
N04A01		dehydrogenase, short-chain dehydrogenase Tic32 [Pisum sativum]	AAS38575.1	3e-33	P-32						n/a	n/a			n/a	n/a			n/a	n/a			n/a	n/a			n/a	n/a			n/a	n/a
N04A02						6.10267	5.91529	6.38875	6.39304	-0.187376	0.357271	no		0.0280474	0.895948	no		-0.117593	0.555883	no		0.208238	0.347342	no		-0.0463366	0.823124	no		-0.115868	0.595113	no
N04A03						8.38986	9.58369	9.18966	9.26441	1.19383	1.06868e-09	yes	+	0.54177	0.0237039	no		0.466585	0.0312839	no		-0.659249	0.00765591	yes	-	-0.843368	0.000179562	yes	-	-0.0454119	0.863464	no
N04A04		stellacyanin-like protein caslp1 precursor [Capsicum annuum]	AAG01535.1	4e-15	P-46	6.26289	5.11278		8.927	-1.15011	4.03573e-07	yes	-		n/a	n/a		2.25615	0	yes	+		n/a	n/a		3.29013	0	yes	+		n/a	n/a
N04A05											n/a	n/a			n/a	n/a			n/a	n/a			n/a	n/a			n/a	n/a			n/a	n/a
N04A06						6.46544	7.12735	6.68441	6.34513	0.661914	0.000559195	yes	+	-0.0390574	0.842527	no		-0.528274	0.00809013	yes	-	-0.708157	0.000230268	yes	-	-1.30631	2.20093e-11	yes	-	-0.459445	0.0215424	no
N04A07		isocitrate dehydrogenase, NAD-dependent isocitrate dehydrogenase [Nicotiana tabacum]	CAA74776.1	1e-46	P-12						n/a	n/a			n/a	n/a			n/a	n/a			n/a	n/a			n/a	n/a			n/a	n/a
N04A08						5.14992	5.38982	5.9908	5.83545	0.239898	0.270819	no		0.582845	0.00965717	yes	+	0.277567	0.174309	no		0.335761	0.133881	no		-0.0784514	0.699108	no		-0.275506	0.191341	no
N04A09		No blast match			P-02		4.88096	5.47354	8.21454		n/a	n/a			n/a	n/a			n/a	n/a		0.327365	0.102623	no		2.8095	0	yes	+	2.62084	0	yes	+
N04A10								5.65803	5.87456		n/a	n/a			n/a	n/a			n/a	n/a			n/a	n/a			n/a	n/a		0.0963595	0.655273	no
N04A11						4.73772	4.67615			-0.0615702	0.767373	no			n/a	n/a			n/a	n/a			n/a	n/a			n/a	n/a			n/a	n/a
N04A12		Pectinesterase-2 precursor (Pectin methylesterase) (PE) [Citrus sinensis]	O04887	7e-47	P-58		5.50272		6.15169		n/a	n/a			n/a	n/a			n/a	n/a			n/a	n/a		0.124879	0.548451	no			n/a	n/a
N04B01						6.1046	6.36155	6.70862	6.13514	0.256945	0.207688	no		0.345989	0.116359	no		-0.377432	0.0878488	no		0.0818573	0.719132	no		-0.750498	0.00101573	yes	-	-0.693648	0.00433363	yes	-
N04B02	no DNA				no DNA						n/a	n/a			n/a	n/a			n/a	n/a			n/a	n/a			n/a	n/a			n/a	n/a
N04B03						5.99555	6.0484	6.66797	6.6611	0.0528427	0.773531	no		0.41438	0.034132	no		0.257575	0.200835	no		0.354351	0.0548142	no		0.088612	0.64203	no		-0.127033	0.52978	no
N04B04						8.92717	9.05057	9.78178	9.64927	0.123404	0.52855	no		0.596585	0.0135133	yes	+	0.314135	0.148909	no		0.465995	0.0626135	no		0.0746116	0.742716	no		-0.252677	0.345226	no
N04B05						6.42414	6.69013	6.86423	7.2877	0.265984	0.199214	no		0.182054	0.364032	no		0.455584	0.0281049	no		-0.0911158	0.666136	no		0.07348	0.735787	no		0.303302	0.151495	no
N04B06						7.95473	9.24835	9.53661	9.20406	1.29363	5.34548e-11	yes	+	1.32385	4.51362e-08	yes	+	0.841364	0.000106389	yes	+	0.023039	0.926438	no		-0.568385	0.0116862	yes	-	-0.452717	0.0882383	no
N04B07						6.06485	5.44521	6.50005	6.47571	-0.619641	0.000886219	yes	-	0.177172	0.359695	no		0.00288936	0.988484	no		0.789627	1.82654e-05	yes	+	0.50641	0.00812981	yes	+	-0.14451	0.465937	no
N04B08						5.51651	5.46077	5.56573	5.77414	-0.0557378	0.801525	no		-0.208813	0.37162	no		-0.150338	0.507348	no		-0.160261	0.483728	no		-0.21072	0.341944	no		0.0882474	0.705741	no
N04B09						5.66814	6.0528	6.21405	6.21309	0.384656	0.0592573	no		0.287874	0.171907	no		0.136981	0.527319	no		-0.103968	0.563117	no		-0.363794	0.0514492	no		-0.12112	0.532801	no
N04B10						6.68307	7.19893	7.53212	7.43036	0.51586	0.00715053	yes	+	0.591017	0.00671502	yes	+	0.339318	0.102758	no		0.0679712	0.752387	no		-0.292662	0.153894	no		-0.221927	0.334516	no
N04B11	pACS1				pACS1						n/a	n/a			n/a	n/a			n/a	n/a			n/a	n/a			n/a	n/a			n/a	n/a
N04B12		aldehyde-lyase [Arabidopsis thaliana]NP_849614.1	AAM63785.1	6e-30	P-60	6.42767	7.87117	8.00468	7.97952	1.4435	3.03979e-13	yes	+	1.31898	8.15982e-09	yes	+	1.14388	8.29154e-08	yes	+	-0.131706	0.567166	no		-0.415741	0.0529957	no		-0.145329	0.550733	no
N04C01						5.23551	5.38114	6.01558	5.60732	0.145626	0.504589	no		0.522045	0.0107894	yes	+	-0.0361541	0.867544	no		0.369233	0.0688968	no		-0.297901	0.166045	no		-0.528427	0.00869884	yes	-
N04C02						5.95546	5.62335	5.97322	6.22313	-0.332109	0.10501	no		-0.240277	0.209969	no		-0.140301	0.477644	no		0.0846468	0.675776	no		0.0756881	0.71595	no		0.129748	0.505819	no
N04C03		FAD-binding domain-containing protein [Arabidopsis thaliana] (berberine bridge enzyme; FAD-linked oxidoreductase)	NP_181025.1	1e-08	P-03	5.33018	5.81999	5.70518	8.50237	0.489809	0.0137242	yes	+	0.116967	0.610694	no		2.76422	0	yes	+	-0.380027	0.0675946	no		2.15829	0	yes	+	2.67703	0	yes	+
N04C04						5.89228	6.96099	6.06456	6.02689	1.06871	4.6096e-07	yes	+	-0.0857458	0.688382	no		-0.273355	0.208745	no		-1.16165	4.06659e-10	yes	-	-1.45819	1.66533e-14	yes	-	-0.157836	0.411197	no
N04C05						6.39244	6.12601	6.72159	7.60226	-0.266434	0.148761	no		0.0711217	0.718702	no		0.801852	0.00013758	yes	+	0.33037	0.0750526	no		0.952166	1.75826e-06	yes	+	0.760503	0.000318369	yes	+
N04C06						5.36498	4.62593	4.96728		-0.739055	0.000321204	yes	-	-0.655731	0.00525133	yes	-		n/a	n/a		0.0761379	0.728179	no			n/a	n/a			n/a	n/a
N04C07		3-deoxy-D-arabino-heptulosonate 7-phosphate synthase [Vitis vinifera]	AAN77866.1	6e-26	P-01	6.58	7.10847	8.22543	9.36771	0.528465	0.0138623	yes	+	1.38739	3.65112e-08	yes	+	2.37974	0	yes	+	0.851743	0.000196119	yes	+	1.73516	1.55431e-15	yes	+	1.02212	5.85086e-05	yes	+
N04C08		FAD-binding domain-containing protein [Arabidopsis thaliana] (berberine bridge enzyme; FAD-linked oxidoreductase)	NP_199254.1	6e-08	P-03		5.71862	5.46895	8.62005		n/a	n/a			n/a	n/a			n/a	n/a		-0.514886	0.0146208	yes	-	2.37734	0	yes	+	3.03093	0	yes	+
N04C09						6.06779	5.88107	5.9142	6.12671	-0.186711	0.311198	no		-0.411618	0.0327473	no		-0.349043	0.0767323	no		-0.232092	0.200997	no		-0.278452	0.134788	no		0.0923466	0.634987	no
N04C10						5.1854	6.47989	5.73817	6.00601	1.2945	6.34153e-11	yes	+	0.294745	0.154184	no		0.412645	0.0470041	no		-1.00694	4.52413e-08	yes	-	-0.997973	7.011e-08	yes	-	0.147671	0.447681	no
N04C11						6.71527	6.95232	7.91666	7.76337	0.237046	0.30598	no		0.943352	0.000128218	yes	+	0.640129	0.00582235	yes	+	0.69912	0.00356859	yes	+	0.286963	0.202839	no		-0.27345	0.255479	no
N04C12						5.65059	6.13234	6.04007	6.62614	0.481755	0.00758923	yes	+	0.131452	0.53253	no		0.567584	0.00418174	yes	+	-0.357489	0.0785643	no		-0.0302905	0.873536	no		0.465905	0.0334788	no
N04D01						6.08035	6.39583	6.86952	6.16439	0.315474	0.16325	no		0.531141	0.0171859	yes	+	-0.323932	0.180903	no		0.208481	0.317565	no		-0.755525	0.000968722	yes	-	-0.8253	0.000255049	yes	-
N04D02						7.22384	7.07421	7.24645	7.12875	-0.149623	0.42801	no		-0.235418	0.260118	no		-0.503049	0.013522	yes	-	-0.092981	0.652939	no		-0.469546	0.0196967	yes	-	-0.237859	0.280643	no
N04D03						7.97162	7.39258	8.11442	7.84925	-0.579041	0.0023088	yes	-	-0.115233	0.611798	no		-0.530341	0.0109076	yes	-	0.456621	0.0462638	no		-0.0674201	0.748837	no		-0.385335	0.115054	no
N04D04						6.37669	6.60708	6.28763	6.55536	0.230396	0.216842	no		-0.347087	0.0710062	no		-0.229293	0.254751	no		-0.584669	0.0013228	yes	-	-0.575809	0.00266054	yes	-	0.147567	0.454249	no
N04D05						7.6782	7.64599	8.08759	8.69967	-0.0322109	0.867271	no		0.15136	0.505158	no		0.613504	0.00431526	yes	+	0.176385	0.443873	no		0.529595	0.0152977	yes	+	0.491917	0.04843	no
N04D06						5.82113	5.1235	6.52575	6.59812	-0.697625	0.00013999	yes	-	0.446589	0.0201133	no		0.369019	0.0645283	no		1.13703	5.27101e-10	yes	+	0.950524	6.39725e-07	yes	+	-0.0477977	0.81067	no
N04D07		low quality sequence				5.02991	5.55331	5.05686	6.56244	0.523392	0.0084828	yes	+	-0.23109	0.32168	no		1.12456	1.24565e-07	yes	+	-0.761668	0.000379039	yes	-	0.485045	0.0114511	yes	+	1.38542	1.08092e-09	yes	+
N04D08		Cytochrome P450 79A1 (Tyrosine N-monooxygenase) (Cytochrome P450Tyr) -Sorghum bicolor	Q43135	6e-25	P-43	4.94952	5.28756	5.36263	9.01161	0.338049	0.120599	no		0.155084	0.503775	no		3.65413	0	yes	+	-0.190151	0.408647	no		3.19996	0	yes	+	3.52881	0	yes	+
N04D09						4.61868	4.49835	4.61302	5.04494	-0.120329	0.554482	no		-0.263698	0.26722	no		0.0182905	0.921248	no		-0.150554	0.482397	no		0.0224996	0.883743	no		0.31176	0.113107	no
N04D10						5.56763	5.52029	5.68978	5.87667	-0.0473339	0.831515	no		-0.135881	0.560356	no		-0.0989262	0.668229	no		-0.0957334	0.673789	no		-0.167712	0.455695	no		0.0667276	0.776997	no
N04D11		embryo-abundant protein EMB [Pisum sativum]	AAM19356.1	3e-24	P-10	5.65524	7.44944	5.62926	8.49501	1.7942	0	yes	+	-0.284015	0.227446	no		2.4318	0	yes	+	-2.0854	0	yes	-	0.52148	0.0156328	yes	+	2.74559	0	yes	+
N04D12		nectarin 5 [Nicotiana langsdorffii x x Nicotiana sanderae] (probable berberine bridge enzyme; putative FAD-linked oxidoreductase)	AAP30841.1	3e-30		5.7005	6.03258	5.75138	7.23089	0.332075	0.134287	no		-0.207151	0.377331	no		1.12242	6.99385e-06	yes	+	-0.546412	0.0147003	yes	-	0.674226	0.00492286	yes	+	1.35934	6.65921e-08	yes	+
N04E01						5.47965	5.5123	6.15935	5.4963	0.0326546	0.882509	no		0.421673	0.0638609	no		-0.391313	0.0679166	no		0.381833	0.0869096	no		-0.540087	0.00996172	yes	-	-0.783213	0.000297415	yes	-
N04E02						5.89733	5.89447	6.36381	7.28992	-0.00286143	0.989829	no		0.208448	0.330549	no		0.984625	1.53326e-05	yes	+	0.204123	0.308163	no		0.871366	4.92497e-05	yes	+	0.805949	7.75851e-05	yes	+
N04E03						7.89457	7.46261	8.07367	7.74841	-0.43196	0.0235682	no		-0.0789262	0.727458	no		-0.554121	0.00761433	yes	-	0.345848	0.130814	no		-0.238281	0.257167	no		-0.445422	0.06694	no
N04E04						5.19887	5.42063	5.38773	5.72655	0.22176	0.265911	no		-0.0691722	0.765274	no		0.119717	0.588777	no		-0.298118	0.161002	no		-0.218163	0.278905	no		0.218662	0.349122	no
N04E05						7.21702	6.8475	7.42742	8.74673	-0.369524	0.04722	no		-0.0476326	0.823799	no		1.12174	2.15096e-07	yes	+	0.314706	0.132838	no		1.37515	8.47191e-11	yes	+	1.19915	3.99023e-07	yes	+
N04E06						7.27022	7.95976	7.59716	7.27812	0.689547	0.000429882	yes	+	0.0689149	0.751854	no		-0.400065	0.0508601	no		-0.627818	0.00472042	yes	-	-1.20573	8.50066e-09	yes	-	-0.439207	0.0564073	no
N04E07	pPAL				pPAL	6.18115	7.44069	7.21479	8.47995	1.25955	1.00139e-10	yes	+	0.775615	0.000228328	yes	+	1.89084	0	yes	+	-0.491121	0.0188335	yes	-	0.515169	0.0168513	yes	+	1.145	6.29231e-07	yes	+
N04E08						5.79258	5.92502	6.25943	6.78771	0.132435	0.552985	no		0.208812	0.368858	no		0.587156	0.00836617	yes	+	0.0691907	0.753817	no		0.3386	0.107515	no		0.408116	0.0636649	no
N04E09						5.0104	4.8469	5.27568	5.50233	-0.163497	0.437599	no		0.00725549	0.975079	no		0.0839603	0.691191	no		0.163566	0.465675	no		0.131337	0.516567	no		0.106477	0.635896	no
N04E10						5.25605	5.4485	5.5451	5.47359	0.192452	0.378234	no		0.0310218	0.893051	no		-0.190426	0.365377	no		-0.168616	0.461628	no		-0.498998	0.0167074	yes	-	-0.191676	0.386631	no
N04E11						7.16068	7.13946	7.10739	7.01933	-0.0212123	0.91094	no		-0.311323	0.129198	no		-0.549316	0.00678465	yes	-	-0.297296	0.143687	no		-0.644223	0.00135178	yes	-	-0.208221	0.334482	no
N04E12		3-deoxy-D-arabino-heptulosonate 7-phosphate synthase [Vitis vinifera]	AAN77866.1	3e-26	P-01	6.23811	7.52369	8.42145	9.28243	1.28558	4.90188e-11	yes	+	1.92531	2.22045e-16	yes	+	2.63636	0	yes	+	0.632542	0.00708184	yes	+	1.23465	2.16537e-08	yes	+	0.740815	0.00390808	yes	+
N04F01						5.77339	5.40024	6.06581	6.34853	-0.373154	0.0982323	no		0.0343826	0.871416	no		0.167168	0.4456	no		0.400351	0.0483309	no		0.424202	0.0431963	no		0.162558	0.405656	no
N04F02		ADP/ATP carrier protein [Penicillium chrysogenum]	BAC82547.1	7e-29		5.86242	5.59021	5.69742	6.65995	-0.272208	0.228682	no		-0.423026	0.07441	no		0.389559	0.0799523	no		-0.158004	0.486325	no		0.545647	0.00993011	yes	+	0.842357	0.000162048	yes	+
N04F03						7.97791	9.38991	9.10407	9.19991	1.412	7.48734e-13	yes	+	0.868121	0.000289066	yes	+	0.814026	0.000176354	yes	+	-0.551063	0.0256405	no		-0.714092	0.00152135	yes	-	-0.0243227	0.926385	no
N04F04						5.88268	5.094	6.24947	5.88841	-0.788679	0.000446231	yes	-	0.108762	0.610596	no		-0.402235	0.0872658	no		0.890255	8.63698e-06	yes	+	0.270324	0.225567	no		-0.481225	0.023176	no
N04F05						5.06533	4.58595	5.75057	5.26468	-0.479386	0.0177132	yes	-	0.427206	0.0385905	no		-0.208616	0.289411	no		0.899406	1.85473e-06	yes	+	0.154649	0.385038	no		-0.60605	0.000927138	yes	-
N04F06						5.57773	5.24055	6.69795	6.33762	-0.337173	0.129023	no		0.862193	0.00025099	yes	+	0.351928	0.140393	no		1.19218	1.91528e-07	yes	+	0.572981	0.0136192	yes	+	-0.480492	0.0499147	no
N04F07						9.09965	8.80609	9.28096	9.25935	-0.293561	0.133212	no		-0.0767225	0.748645	no		-0.248271	0.250142	no		0.209653	0.398382	no		-0.0708306	0.753571	no		-0.141777	0.59209	no
N04F08						7.75759	7.28803	7.03208	7.29664	-0.469555	0.0430851	no		-0.983536	9.72891e-06	yes	-	-0.86892	0.000501544	yes	-	-0.521167	0.0198154	yes	-	-0.515485	0.0399076	no		0.144389	0.550544	no
N04F09						4.78953		4.89043	5.08961		n/a	n/a		-0.157132	0.504134	no		-0.107882	0.56095	no			n/a	n/a			n/a	n/a		0.0790223	0.693465	no
N04F10						4.76862	4.57789	4.81113	5.37894	-0.190726	0.350113	no		-0.215521	0.360183	no		0.202352	0.327378	no		-0.0319816	0.883139	no		0.276958	0.136204	no		0.447646	0.0417899	no
N04F11						5.98595	7.46198	6.13681	6.50635	1.47603	2.90878e-14	yes	+	-0.107176	0.57492	no		0.112429	0.574084	no		-1.59039	0	yes	-	-1.47972	1.21458e-13	yes	-	0.249378	0.204606	no
N04F12		expressed protein [Arabidopsis thaliana]	NP_180894.1	9e-13		5.89265	5.5597	5.77076	6.01478	-0.332953	0.104252	no		-0.379922	0.0492132	no		-0.285841	0.141827	no		-0.0541545	0.791368	no		-0.0690085	0.737684	no		0.123853	0.523923	no
N04G01		low quality sequence									n/a	n/a			n/a	n/a			n/a	n/a			n/a	n/a			n/a	n/a			n/a	n/a
N04G02	pACO				pACO		6.70764	7.14712	9.37959		n/a	n/a			n/a	n/a			n/a	n/a		0.174257	0.383901	no		2.14786	0	yes	+	2.11231	0	yes	+
N04G03						6.47217	5.51518	5.77991	6.05968	-0.956991	2.8277e-05	yes	-	-0.950284	1.28015e-05	yes	-	-0.820453	0.00065731	yes	-	-0.000479088	0.998134	no		0.0204177	0.92902	no		0.159603	0.465031	no
N04G04						5.20129	5.15164	5.23183	6.49541	-0.0496536	0.818577	no		-0.227496	0.328174	no		0.886153	3.02633e-05	yes	+	-0.185028	0.420708	no		0.819687	8.98154e-05	yes	+	1.14342	4.20114e-07	yes	+
N04G05						5.99521	6.10514	6.2589	6.29794	0.109933	0.54936	no		0.00566144	0.976385	no		-0.105241	0.595817	no		-0.111458	0.535547	no		-0.331294	0.0772164	no		-0.0811297	0.677333	no
N04G06						4.6951					n/a	n/a			n/a	n/a			n/a	n/a			n/a	n/a			n/a	n/a			n/a	n/a
N04G07						6.05746	7.4461	6.36488	6.45064	1.38864	9.09939e-13	yes	+	0.0493973	0.797082	no		-0.0147805	0.941071	no		-1.34643	1.84652e-12	yes	-	-1.51954	2.22045e-14	yes	-	-0.0344055	0.861178	no
N04G08		Caffeic acid 3-O-methyltransferase 1 (S-adenosysl-L-methionine:caffeic acid 3-O-methyltransferase 1) (COMT-1) (CAOMT-1) [Populus tremuloides] (lignin-bispecific O-methyltransferase; lignin bispecific acid/5-hydroxyferulic acid methyltransferase)	Q00763	2e-41		4.59884	4.39524	5.29224	7.066	-0.203605	0.306998	no		0.435372	0.0659358	no		2.05919	0	yes	+	0.631791	0.00243195	yes	+	2.14667	0	yes	+	1.65359	6.35048e-13	yes	+
N04G09		isocitrate dehydrogenase, NAD-dependent isocitrate dehydrogenase [Nicotiana tabacum]	CAA74776.1	4e-48	P-12	4.96042	5.05506	5.1459	5.61242	0.0946428	0.660045	no		-0.0725442	0.755645	no		0.244039	0.260428	no		-0.174373	0.446268	no		0.0332761	0.875487	no		0.346355	0.13297	no
N04G10		No blast match				7.35532	6.75256	7.49612	7.82421	-0.60276	0.00332109	yes	-	-0.11724	0.586078	no		0.0609147	0.771215	no		0.478334	0.0362821	no		0.547555	0.0140641	yes	+	0.207927	0.370633	no
N04G11	pBS/KS				pBS/SK						n/a	n/a			n/a	n/a			n/a	n/a			n/a	n/a			n/a	n/a			n/a	n/a
N04G12						6.21648	6.27774	5.94711	5.91039	0.061254	0.7402	no		-0.527405	0.0141343	yes	-	-0.714065	0.000234333	yes	-	-0.595845	0.00354636	yes	-	-0.891439	1.00957e-06	yes	-	-0.156887	0.461081	no
N04H01						6.34125	7.90073	6.96204	7.05501	1.55947	1.80544e-12	yes	+	0.362751	0.108041	no		0.305792	0.179527	no		-1.20391	4.16339e-09	yes	-	-1.3698	3.77387e-11	yes	-	-0.0271865	0.897926	no
N04H02						6.52462	6.73364	6.84677	6.63764	0.209014	0.322723	no		0.0641131	0.793391	no		-0.294954	0.18827	no		-0.152086	0.483394	no		-0.620088	0.00134861	yes	-	-0.329295	0.151335	no
N04H03		Smg-4/UPF3 family protein [Arabidopsis thaliana...	NP_174660.2	3e-15		5.22495	4.92852	5.12799	5.50094	-0.296422	0.163765	no		-0.354986	0.128053	no		-0.131978	0.532814	no		-0.06575	0.77186	no		0.0483242	0.813122	no		0.252781	0.262463	no
N04H04		cytochrome P450, probable , hypersensitivity-related [Nicotiana tabacum] (elicitor-inducible cytochrome P450; flavonoid 3'-hydroxylase)	T03275	4e-22	P-50	6.33196	6.96441	6.82717	7.08957	0.632446	0.00314458	yes	+	0.237173	0.286745	no		0.349635	0.125321	no		-0.402458	0.0376379	no		-0.39893	0.04593	no		0.142235	0.496005	no
N04H05						6.03744	5.94136	6.85087	6.8925	-0.0960804	0.636294	no		0.555396	0.013253	yes	+	0.447089	0.0280298	no		0.644291	0.00532638	yes	+	0.42705	0.0431525	no		-0.0785346	0.734431	no
N04H06						5.77532	4.61881	6.31896	6.83894	-1.15651	9.38025e-10	yes	-	0.285607	0.132419	no		0.655648	0.00112251	yes	+	1.43493	1.88738e-14	yes	+	1.69604	0	yes	+	0.399813	0.0453104	no
N04H07		protein kinase AtSIK [Arabidopsis thaliana]	AAK01950.1	2e-48	P-29	5.66306	5.86702	5.97139	6.59634	0.203955	0.357598	no		0.0502925	0.828022	no		0.525305	0.0166809	yes	+	-0.160848	0.468153	no		0.20523	0.326338	no		0.504784	0.0214441	no
N04H08						5.88855	6.2141	6.48134	6.76868	0.325547	0.0752146	no		0.334762	0.0814842	no		0.472161	0.0191665	yes	+	0.00202936	0.991089	no		0.0304937	0.873581	no		0.167171	0.404248	no
N04H09						8.32504	6.086	8.35848	7.90166	-2.23904	0	yes	-	-0.224586	0.329864	no		-0.831345	6.50025e-05	yes	-	2.00727	0	yes	+	1.29157	1.57009e-10	yes	+	-0.576986	0.0202802	no
N04H10						6.50604	6.26305	6.35361	6.63682	-0.242983	0.187726	no		-0.410454	0.032818	no		-0.277184	0.169422	no		-0.174657	0.333508	no		-0.15032	0.430295	no		0.163043	0.41076	no
N04H11						8.79447	9.96938	9.29425	9.26999	1.17492	1.3209e-09	yes	+	0.241748	0.313314	no		0.0675492	0.75471	no		-0.940353	0.000138	yes	-	-1.22349	4.62704e-08	yes	-	-0.144427	0.585347	no
N04H12-2		LHT1; amino acid permease [Arabidopsis thaliana]	NP_851109.1	4e-33	P-60 / P-59	6.39269	8.1863	8.06894	7.02305	1.79361	6.66134e-16	yes	+	1.41822	1.42249e-08	yes	+	0.222393	0.376267	no		-0.38258	0.100208	no		-1.68734	5.66214e-13	yes	-	-1.16605	7.56842e-06	yes	-
N05A01		No blast match			P-02				6.94212		n/a	n/a			n/a	n/a			n/a	n/a			n/a	n/a			n/a	n/a			n/a	n/a
N05A02						4.81235	4.80076		5.27754	-0.0115909	0.956175	no			n/a	n/a		0.0572244	0.774284	no			n/a	n/a		-0.0473048	0.800329	no			n/a	n/a
N05A03						5.7635	5.92507	6.34787	7.48611	0.161577	0.468447	no		0.326345	0.160512	no		1.31465	7.94473e-09	yes	+	0.157582	0.476166	no		1.03695	1.623e-06	yes	+	1.01808	6.77299e-06	yes	+
N05A04		hypothetical protein AN7411.2 [Aspergillus nidulans]	EAA61782.1	2e-28	P-18				5.84114		n/a	n/a			n/a	n/a			n/a	n/a			n/a	n/a			n/a	n/a			n/a	n/a
N05A05							4.95283	5.90142	6.05882		n/a	n/a			n/a	n/a			n/a	n/a		0.683376	0.000584087	yes	+	0.581906	0.00396969	yes	+	0.0372365	0.847583	no
N05A06						6.83513	6.937	7.95627	7.67598	0.101869	0.588872	no		0.86311	0.000140824	yes	+	0.43288	0.0389652	no		0.754055	0.000694321	yes	+	0.214891	0.29426	no		-0.400457	0.0959538	no
N05A07											n/a	n/a			n/a	n/a			n/a	n/a			n/a	n/a			n/a	n/a			n/a	n/a
N05A08						7.55422	9.16601	8.1229	8.80798	1.61179	4.44089e-16	yes	+	0.310647	0.173065	no		0.84579	8.91532e-05	yes	+	-1.30833	2.6775e-08	yes	-	-0.882116	7.91408e-05	yes	-	0.564916	0.0240463	no
N05A09		FAD-binding domain-containing protein [Arabidopsis thaliana] (berberine bridge enzyme; FAD-linked oxidoreductase)	NP_181025.1	1e-08	P-03		5.5869	5.34149	9.01879		n/a	n/a			n/a	n/a			n/a	n/a		-0.51063	0.0264945	no		2.90779	0	yes	+	3.55713	0	yes	+
N05A10		proline dehydrogenase [Glycine max] (CIG1; osmotic stress-induced proline dehydrogenase)	AAR86686.1	7e-13				5.50718	6.00902		n/a	n/a			n/a	n/a			n/a	n/a			n/a	n/a			n/a	n/a		0.38168	0.112482	no
N05A11						7.66674	7.78671	7.06681	6.85517	0.119967	0.535799	no		-0.857962	2.30412e-05	yes	-	-1.21954	1.11841e-09	yes	-	-0.985115	1.98881e-06	yes	-	-1.45563	1.17395e-12	yes	-	-0.331806	0.1197	no
N05A12											n/a	n/a			n/a	n/a			n/a	n/a			n/a	n/a			n/a	n/a			n/a	n/a
N05B01						5.52449	5.82441	7.25446	7.13948	0.29992	0.172015	no		1.47194	8.02791e-11	yes	+	1.20702	4.97305e-08	yes	+	1.16483	1.04189e-07	yes	+	0.79098	0.000214988	yes	+	-0.235146	0.286821	no
N05B02	no DNA				no DNA	4.84553					n/a	n/a			n/a	n/a			n/a	n/a			n/a	n/a			n/a	n/a			n/a	n/a
N05B03						5.5875	6.02647	7.74781	7.53779	0.438964	0.0302215	no		1.90228	1.55431e-15	yes	+	1.54232	8.37241e-12	yes	+	1.45613	8.77454e-12	yes	+	0.987231	6.70697e-07	yes	+	-0.330188	0.160855	no
N05B04						6.28919	7.1805	6.06395	6.37396	0.891308	3.67281e-06	yes	+	-0.48327	0.0119568	yes	-	-0.323198	0.105904	no		-1.38176	2.09832e-13	yes	-	-1.33063	1.1201e-11	yes	-	0.189845	0.332006	no
N05B05						7.73454	7.63313	8.34974	8.02737	-0.101414	0.598327	no		0.357163	0.122609	no		-0.115145	0.583896	no		0.451392	0.0542838	no		-0.12985	0.543537	no		-0.442536	0.0758748	no
N05B06		No blast match				10.0651	8.88975	9.7617	9.08346	-1.17539	1.77011e-09	yes	-	-0.561464	0.019903	no		-1.38964	9.82332e-11	yes	-	0.606737	0.0153045	yes	+	-0.330378	0.141809	no		-0.798408	0.00265354	yes	-
N05B07						5.67485	5.19517	5.91888	5.8628	-0.479672	0.0176837	yes	-	-0.0139989	0.94115	no		-0.220015	0.245594	no		0.458487	0.0235769	no		0.143537	0.47819	no		-0.176244	0.353146	no
N05B08						5.97321	6.12279	6.29605	6.313	0.149585	0.460287	no		0.0648134	0.734714	no		-0.0681742	0.731135	no		-0.0919571	0.644816	no		-0.333879	0.105632	no		-0.103215	0.597031	no
N05B09						4.97566	5.15422	5.6781	5.83876	0.17856	0.40944	no		0.444409	0.0321195	no		0.45513	0.0433204	no		0.258663	0.205327	no		0.16045	0.470523	no		0.0404933	0.84958	no
N05B10						4.86408	4.78454	4.7496	5.27379	-0.0795416	0.70472	no		-0.37251	0.112182	no		0.00174662	0.992986	no		-0.300155	0.180383	no		-0.0348319	0.851646	no		0.404029	0.0585601	no
N05B11	pACS1				pACS1						n/a	n/a			n/a	n/a			n/a	n/a			n/a	n/a			n/a	n/a			n/a	n/a
N05B12-2		Pectinesterase 2.1 precursor (Pectin methylesterase) (PE) [Citrus sinensis]	O04887	2e-47	P-58	6.25426	6.83693	6.96812	8.01923	0.582672	0.00202466	yes	+	0.455832	0.0249866	no		1.357	2.17589e-10	yes	+	-0.134025	0.493903	no		0.658212	0.00144993	yes	+	0.930944	2.33722e-05	yes	+
N05C01						7.76535	7.95026	7.61172	8.42391	0.184911	0.341851	no		-0.411669	0.0580158	no		0.250588	0.30302	no		-0.603766	0.0066522	yes	-	-0.0504431	0.838852	no		0.692029	0.00932324	yes	+
N05C02						6.68497	6.70244	6.67667	6.85595	0.0174673	0.925355	no		-0.266325	0.173589	no		-0.23699	0.242925	no		-0.290978	0.12073	no		-0.370577	0.0574579	no		0.0591071	0.771959	no
N05C03		unknown protein [Oryza sativa (japonica cultiva...	XP_479158.1	4e-13	P-44	7.10127	7.22801	8.00101	7.8374	0.126742	0.551692	no		0.641704	0.00467599	yes	+	0.328163	0.118584	no		0.507776	0.0380856	no		0.0853008	0.710172	no		-0.283769	0.241966	no
N05C04						5.80235	5.72903	6.28453	6.2773	-0.073319	0.688996	no		0.224144	0.237898	no		0.0669815	0.733665	no		0.290277	0.108946	no		0.0241804	0.897854	no		-0.12739	0.513351	no
N05C05						7.66212	7.56692	8.17508	8.06836	-0.0951939	0.620342	no		0.254929	0.264955	no		-0.00172888	0.993453	no		0.342937	0.138277	no		-0.0226551	0.915535	no		-0.226885	0.358273	no
N05C06						5.97917	6.09615	6.02836	6.24066	0.116978	0.523846	no		-0.20885	0.275315	no		-0.146479	0.459116	no		-0.333014	0.0645965	no		-0.379577	0.042376	no		0.0921433	0.636187	no
N05C07						8.20101	8.30138	7.47345	7.02073	0.100371	0.607405	no		-0.985586	5.22468e-05	yes	-	-1.58824	2.75602e-12	yes	-	-1.09314	1.26684e-05	yes	-	-1.80474	1.37668e-14	yes	-	-0.572887	0.0379083	no
N05C08						6.17954	5.82109	6.22185	6.2541	-0.358454	0.05267	no		-0.215722	0.261003	no		-0.333412	0.093494	no		0.135546	0.452487	no		-0.0910778	0.627528	no		-0.0879176	0.651312	no
N05C09						5.47102	5.21609	4.91544	5.40811	-0.254933	0.246637	no		-0.813614	0.000578787	yes	-	-0.470881	0.0245437	yes	-	-0.565866	0.0145107	yes	-	-0.332067	0.103308	no		0.372505	0.0925071	no
N05C10						5.72998	5.8455	6.50218	6.50435	0.11552	0.566177	no		0.514171	0.00709452	yes	+	0.366403	0.0642557	no		0.391465	0.0524023	no		0.134763	0.518015	no		-0.117995	0.552146	no
N05C11						5.5956	5.58417	5.93327	5.96229	-0.011422	0.954895	no		0.0796404	0.672687	no		-0.0412707	0.828608	no		0.0838766	0.679512	no		-0.145969	0.476439	no		-0.0911388	0.634642	no
N05C12		RAD23 protein [Lycopersicon esculentum]	CAB51544.1	2e-15		7.0584	6.36661	6.10126	6.36358	-0.69179	0.000626398	yes	-	-1.21517	9.73168e-09	yes	-	-1.10279	2.43688e-08	yes	-	-0.530567	0.0163671	yes	-	-0.527115	0.0110655	yes	-	0.142158	0.512083	no
N05D01						5.943	6.89539	6.2453	6.02432	0.952395	4.19996e-07	yes	+	0.0442669	0.816624	no		-0.326644	0.0940615	no		-0.915314	7.41315e-07	yes	-	-1.39516	1.66978e-13	yes	-	-0.341138	0.0754197	no
N05D02						6.99771	7.62106	6.35681	6.41181	0.623348	0.00134418	yes	+	-0.898931	2.41948e-06	yes	-	-0.993869	5.37734e-07	yes	-	-1.52946	1.9984e-15	yes	-	-1.73334	0	yes	-	-0.0651657	0.740003	no
N05D03		low quality sequence				5.72052	5.44186	5.73168	5.8021	-0.278663	0.178016	no		-0.246867	0.249267	no		-0.326385	0.15742	no		0.0246095	0.89443	no		-0.163842	0.422773	no		-0.0497448	0.814357	no
N05D04		beta-carotene hydroxylase [Citrus unshiu]	AAG33636.1	4e-70	P-19	9.23208	9.56232	9.32761	8.98198	0.330241	0.0901378	no		-0.162501	0.497702	no		-0.65807	0.00214774	yes	-	-0.499928	0.0439005	no		-1.10443	8.05479e-07	yes	-	-0.465796	0.0773709	no
N05D05						4.94548	5.49474	5.45365	6.01819	0.549265	0.0117908	yes	+	0.250139	0.279534	no		0.664741	0.00385543	yes	+	-0.306312	0.182435	no		-0.000644917	0.997748	no		0.444374	0.065306	no
N05D06		ACC oxidase [Citrus sinensis]	AAG49361.1	2e-60	P-08		7.01247	7.7706	9.77187		n/a	n/a			n/a	n/a			n/a	n/a		0.492915	0.0245469	no		2.23531	0	yes	+	1.8811	3.30846e-14	yes	+
N05D07						6.34509	6.42005	6.3364	6.24772	0.0749595	0.68594	no		-0.266719	0.165918	no		-0.505334	0.0110602	yes	-	-0.348864	0.054063	no		-0.696413	0.000209706	yes	-	-0.208843	0.283962	no
N05D08						6.12881	5.9571	6.35927	6.43019	-0.171705	0.35177	no		-0.0275631	0.88606	no		-0.106585	0.594173	no		0.136956	0.448211	no		-0.0509997	0.787015	no		-0.0492494	0.802135	no
N05D09						8.04563	7.82584	8.20246	8.07992	-0.219794	0.255234	no		-0.101202	0.657756	no		-0.373684	0.0752016	no		0.111406	0.633068	no		-0.27001	0.209927	no		-0.242709	0.326718	no
N05D10						5.328	6.18916	6.77414	7.91984	0.861153	1.39687e-05	yes	+	1.18811	1.87328e-08	yes	+	2.18386	0	yes	+	0.31977	0.0869241	no		1.20659	2.35538e-09	yes	+	1.02553	1.82193e-06	yes	+
N05D11		SULTR3;1 (SULFATE TRANSPORTER 1); sulfate porter/ sulfate transporter [Arabidopsis thaliana]	NP_190758.1	2e-67		7.41155	9.42968	7.85529	8.2074	2.01814	0	yes	+	0.185715	0.405516	no		0.387889	0.0677036	no		-1.83961	1.33227e-15	yes	-	-1.74637	1.77636e-15	yes	-	0.231946	0.338557	no
N05D12		cytochrome P450 82C1 - soybean (elicitor-inducible cytochrome P450)	T05942	4e-26							n/a	n/a			n/a	n/a			n/a	n/a			n/a	n/a			n/a	n/a			n/a	n/a
N05E01						5.55789	5.33915	6.30202	6.34212	-0.218745	0.325203	no		0.486093	0.0200804	no		0.376263	0.0812653	no		0.697652	0.000576815	yes	+	0.478887	0.0223348	yes	+	-0.0800578	0.682166	no
N05E02						5.60057	5.59783	5.92567	5.60467	-0.00274148	0.987965	no		0.0670655	0.750808	no		-0.403868	0.0443341	no		0.0626211	0.761268	no		-0.517247	0.00815218	yes	-	-0.441161	0.0480242	no
N05E03						6.74466	8.17887	7.26037	6.97674	1.43421	1.24559e-10	yes	+	0.257676	0.22161	no		-0.175893	0.388073	no		-1.18372	6.21255e-07	yes	-	-1.72622	8.37108e-14	yes	-	-0.403797	0.0659698	no
N05E04						5.3287	5.75422	6.15292	6.07335	0.425513	0.0325264	no		0.566189	0.00578582	yes	+	0.336677	0.146584	no		0.13349	0.460128	no		-0.204956	0.330468	no		-0.19974	0.35602	no
N05E05		RIBOSOMAL PROTEIN S5, 40S [Aspergillus nidulans]	EAA65673.1	4e-28	P-15		4.83462	5.48563	6.65027		n/a	n/a			n/a	n/a			n/a	n/a		0.385791	0.0528452	no		1.29156	2.60246e-10	yes	+	1.04448	2.52276e-07	yes	+
N05E06						4.70025	4.6317	4.71275	6.34743	-0.0685513	0.740779	no		-0.245536	0.299083	no		1.23922	1.71431e-07	yes	+	-0.18417	0.401284	no		1.19165	6.1198e-08	yes	+	1.51452	9.82055e-10	yes	+
N05E07	pPAL				pPAL	5.42235	4.7705	5.12264	5.45876	-0.651852	0.00200018	yes	-	-0.557747	0.0177067	yes	-	-0.371556	0.0788968	no		0.0869193	0.696724	no		0.164175	0.40666	no		0.215963	0.333912	no
N05E08						6.93635	6.91223	7.20532	7.51135	-0.0241154	0.897857	no		0.0109416	0.958187	no		0.167032	0.421755	no		0.0278712	0.891293	no		0.0750278	0.711865	no		0.185863	0.403611	no
N05E09						6.2185	5.83457	5.86475	5.82821	-0.383935	0.090214	no		-0.611784	0.00993104	yes	-	-0.798257	0.000697882	yes	-	-0.235035	0.292271	no		-0.530442	0.0164896	yes	-	-0.156701	0.499662	no
N05E10						4.65026	4.49699	4.58888	5.13687	-0.15327	0.449948	no		-0.319415	0.177856	no		0.0786371	0.682038	no		-0.17333	0.418429	no		0.115787	0.477176	no		0.427824	0.0358822	no
N05E11						6.9235	7.16802	7.23513	7.20131	0.244522	0.199694	no		0.0536054	0.798119	no		-0.130155	0.525863	no		-0.198103	0.33935	no		-0.490797	0.015567	yes	-	-0.153988	0.485465	no
N05E12		zinc finger (C3HC4-type RING finger) family protein [Arabidopsis thaliana]	NP_188230.1	3e-40		4.82543	5.65181	5.59976	5.14398	0.826385	0.000151717	yes	+	0.516304	0.0135954	yes	+	-0.0894138	0.63709	no		-0.317267	0.122335	no		-1.03192	2.53838e-08	yes	-	-0.575945	0.000974278	yes	-
N05F01		No blast match				5.32919	4.89215	5.66094	5.82339	-0.43704	0.0401177	no		0.0737139	0.723799	no		0.0862325	0.674477	no		0.503568	0.0115961	yes	+	0.407153	0.0378326	no		0.042291	0.825077	no
N05F02						6.54511	6.85772	6.94822	6.97832	0.312611	0.0973848	no		0.145087	0.473482	no		0.0252502	0.901715	no		-0.174709	0.371686	no		-0.40348	0.0412686	no		-0.0900644	0.669383	no
N05F03						6.13688	6.27663	6.22302	6.63833	0.139745	0.536335	no		-0.171892	0.464325	no		0.0934804	0.705218	no		-0.318823	0.148259	no		-0.162384	0.486765	no		0.295145	0.222866	no
N05F04						5.20934	5.69614	5.78399	6.95634	0.486796	0.0246462	no		0.31661	0.164826	no		1.33903	5.77885e-10	yes	+	-0.177373	0.430713	no		0.73611	0.000551909	yes	+	1.05219	2.79433e-06	yes	+
N05F05		cytochrome P450 [Citrus sinensis]	AAL24049.1	1e-16				5.71777	7.1742		n/a	n/a			n/a	n/a			n/a	n/a			n/a	n/a			n/a	n/a		1.33626	7.60549e-11	yes	+
N05F06						5.5138	7.5792	6.79995	6.82795	2.0654	0	yes	+	1.02812	1.65276e-06	yes	+	0.90618	3.42268e-05	yes	+	-1.04446	1.45872e-07	yes	-	-1.27534	3.41936e-10	yes	-	-0.092168	0.654778	no
N05F07						5.2173	5.93064	5.9533	7.52358	0.713334	0.000924896	yes	+	0.477963	0.0343304	no		1.89831	0	yes	+	-0.242558	0.273809	no		1.06886	7.97321e-07	yes	+	1.45012	1.67803e-10	yes	+
N05F08						4.80514	5.01474	5.53467	6.87805	0.209602	0.331522	no		0.471507	0.0419618	no		1.66494	1.59872e-14	yes	+	0.254719	0.259057	no		1.33922	1.89752e-10	yes	+	1.22321	6.75895e-08	yes	+
N05F09						5.37132	5.47356	6.56678	6.9159	0.102243	0.641354	no		0.937434	6.78389e-06	yes	+	1.13661	1.67025e-07	yes	+	0.828005	5.44999e-05	yes	+	0.918249	1.8158e-05	yes	+	0.228951	0.25877	no
N05F10						5.4068	5.22979	5.87149	6.01571	-0.17701	0.419349	no		0.206661	0.31987	no		0.200945	0.385773	no		0.376485	0.0640611	no		0.261835	0.250204	no		0.0240563	0.911617	no
N05F11						4.45557		4.65833			n/a	n/a		-0.0552725	0.818836	no			n/a	n/a			n/a	n/a			n/a	n/a			n/a	n/a
N05F12						6.61217	6.40017	6.27041	6.66658	-0.212	0.250686	no		-0.599798	0.00173682	yes	-	-0.353566	0.119039	no		-0.394984	0.0288013	no		-0.257686	0.236628	no		0.276005	0.2172	no
N05G01						7.68699	7.9267	8.63326	8.6418	0.239716	0.217965	no		0.688244	0.00344488	yes	+	0.546843	0.0108221	yes	+	0.441343	0.0658715	no		0.191007	0.384575	no		-0.111629	0.663341	no
N05G02	pACO				pACO		6.46538	7.07706	9.3513		n/a	n/a			n/a	n/a			n/a	n/a		0.346465	0.0774456	no		2.36183	0	yes	+	2.15407	0	yes	+
N05G03						5.91422	5.09134	6.20376	6.60228	-0.822874	0.000253128	yes	-	0.031514	0.882829	no		0.280094	0.208208	no		0.847203	2.2731e-05	yes	+	0.986849	2.41902e-06	yes	+	0.278353	0.158452	no
N05G04		No blast match			P-45	5.83915	5.59184	6.02909	7.17617	-0.247312	0.226133	no		-0.0680944	0.720652	no		0.929044	5.67101e-06	yes	+	0.172032	0.395135	no		1.06024	8.97684e-07	yes	+	1.02691	4.05867e-07	yes	+
N05G05						4.86283	4.51827	5.45389	7.00904	-0.344552	0.0857667	no		0.33303	0.112365	no		1.73825	1.33227e-15	yes	+	0.670396	0.000363572	yes	+	1.96668	0	yes	+	1.43499	3.09064e-12	yes	+
N05G06						4.81564	4.7855	5.53926	5.34615	-0.0301369	0.886132	no		0.465593	0.0264348	no		0.122544	0.547988	no		0.488544	0.0133608	yes	+	0.0365604	0.848456	no		-0.313277	0.100167	no
N05G07		collagenase, putative pM5 collagenase [Oryza sativa] (probable gluconolactonase [imported] Sinorhizobium meliloti (strain 1021) magaplasmid pSymA)	NP_914080.1	2e-13		4.99503	5.18708	5.71058	5.74736	0.192051	0.375582	no		0.457523	0.0271143	no		0.344365	0.121037	no		0.258286	0.206248	no		0.036194	0.869091	no		-0.0833857	0.691352	no
N05G08						6.90966	7.76987	7.30614	8.00874	0.860218	8.83078e-05	yes	+	0.138451	0.512867	no		0.691118	0.00112431	yes	+	-0.728953	0.00198841	yes	-	-0.28522	0.2274	no		0.58244	0.0109904	yes	+
N05G09						7.67259	7.55712	6.72451	6.90229	-0.115469	0.547713	no		-1.20612	4.84645e-10	yes	-	-1.17827	4.25714e-09	yes	-	-1.09783	2.46205e-08	yes	-	-1.17892	7.01568e-09	yes	-	0.0576185	0.778887	no
N05G10						5.94572	5.33195	6.4581	7.073	-0.613777	0.00282075	yes	-	0.254346	0.185967	no		0.719305	0.000437607	yes	+	0.860936	2.38689e-05	yes	+	1.21696	1.59822e-08	yes	+	0.494732	0.0147108	yes	+
N05G11	pBS/KS				pBS/SK						n/a	n/a			n/a	n/a			n/a	n/a			n/a	n/a			n/a	n/a			n/a	n/a
N05G12						8.11005	7.63357	7.8539	7.40483	-0.476483	0.0129432	yes	-	-0.514185	0.0204696	no		-1.11319	4.96149e-08	yes	-	-0.0448879	0.842476	no		-0.752832	0.000305682	yes	-	-0.569238	0.0160986	no
N05H01						6.67557	7.39127	6.28427	6.31327	0.715702	0.000931379	yes	+	-0.649331	0.000689866	yes	-	-0.77027	0.000104463	yes	-	-1.37222	1.20802e-10	yes	-	-1.60209	2.97762e-13	yes	-	-0.0911665	0.640448	no
N05H02						5.58373	5.67647	5.12944	6.13402	0.092747	0.675636	no		-0.712319	0.00272739	yes	-	0.142324	0.507195	no		-0.812251	0.000426659	yes	-	-0.0665428	0.747475	no		0.884415	7.74324e-05	yes	+
N05H03						6.73278	6.22837	6.9197	7.25188	-0.504411	0.00599008	yes	-	-0.0711181	0.72348	no		0.111131	0.589956	no		0.426107	0.0253495	no		0.499423	0.0108541	yes	+	0.212022	0.318399	no
N05H04						5.66107	5.80953	6.05702	6.4198	0.148464	0.467597	no		0.137924	0.550173	no		0.350765	0.107791	no		-0.0177261	0.930654	no		0.0861806	0.648671	no		0.242613	0.264574	no
N05H05						5.98438	6.42651	6.82543	7.07423	0.442135	0.0164978	yes	+	0.583017	0.00335946	yes	+	0.681877	0.00087006	yes	+	0.133697	0.478823	no		0.123622	0.526316	no		0.128632	0.537775	no
N05H06		oxidoreductase, 2OG-Fe(II) oxygenase family protein [Arabidopsis thaliana] (putative ethylene-forming dioxygenase)	NP_197540.1	8e-20	P-35			4.84821	6.90539		n/a	n/a			n/a	n/a			n/a	n/a			n/a	n/a			n/a	n/a		1.93702	0	yes	+
N05H07						7.06232	7.37914	7.46836	7.57298	0.316817	0.0993331	no		0.14801	0.491938	no		0.102691	0.621688	no		-0.175994	0.413834	no		-0.330247	0.112527	no		-0.0155466	0.946027	no
N05H08						8.5495	9.12338	9.92	10.4099	0.573878	0.00345232	yes	+	1.11247	4.30501e-06	yes	+	1.4524	4.1632e-11	yes	+	0.531405	0.0338232	no		0.762407	0.000883603	yes	+	0.369709	0.170159	no
N05H09		protein kinase, leucine-rich repeat transmembrane protein kinase, putative [Arabidopsis thaliana]	NP_174039.1	2e-06	P-24	5.65328	5.37554	5.46224	5.99728	-0.277739	0.215	no		-0.449072	0.0578685	no		-0.0639735	0.785571	no		-0.178519	0.437089	no		0.0976454	0.668514	no		0.414871	0.0846488	no
N05H10						5.96536	5.3495	5.54168	5.97997	-0.615858	0.00275289	yes	-	-0.681708	0.00184299	yes	-	-0.393361	0.043098	no		-0.0730359	0.749745	no		0.106377	0.605144	no		0.318119	0.146226	no
N05H11						5.07791					n/a	n/a			n/a	n/a			n/a	n/a			n/a	n/a			n/a	n/a			n/a	n/a
N05H12											n/a	n/a			n/a	n/a			n/a	n/a			n/a	n/a			n/a	n/a			n/a	n/a
N06A01		60S acidic ribosomal protein PO [Euphorbia esul317a]	AAF34767.1	3e-21		5.62119	5.70247	6.63147	6.22535	0.0812836	0.714338	no		0.752249	0.00134902	yes	+	0.196197	0.410243	no		0.66378	0.00340553	yes	+	-0.00120718	0.995819	no		-0.52628	0.0300196	no
N06A02						8.06861	8.86596	9.42828	9.22891	0.797344	5.16213e-05	yes	+	1.10164	5.02556e-06	yes	+	0.752324	0.000526742	yes	+	0.297106	0.232963	no		-0.16114	0.474949	no		-0.31954	0.228286	no
N06A03						5.45723	5.7055	6.22383	6.06499	0.248274	0.257413	no		0.50857	0.0140119	yes	+	0.199792	0.344805	no		0.25311	0.207798	no		-0.164602	0.423282	no		-0.279006	0.147162	no
N06A04		No blast match				5.42466	5.26291	5.47753	5.67166	-0.161744	0.461602	no		-0.205157	0.331112	no		-0.160963	0.467383	no		-0.0505984	0.806637	no		-0.115339	0.595606	no		0.0739656	0.722929	no
N06A05		xyloglucan:xyloglucosyl transferase, putative / xyloglucan endotransglycosylase, putative / endo-xyloglucan transferase, putative [Arabidopsis thaliana]	NP_193634.1	2e-11		4.8492	4.77226		5.35713	-0.0769369	0.713694	no			n/a	n/a		0.0999618	0.624583	no			n/a	n/a		0.0607786	0.751125	no			n/a	n/a
N06A06						5.6436	5.40457	6.13529	7.11978	-0.239031	0.285691	no		0.23366	0.310271	no		1.06821	1.62813e-05	yes	+	0.465504	0.0370365	no		1.19112	7.93262e-07	yes	+	0.864325	0.000471708	yes	+
N06A07						5.77428	5.46317	5.61949	6.17355	-0.31111	0.168019	no		-0.41283	0.0557999	no		-0.00870465	0.971031	no		-0.108906	0.597609	no		0.186286	0.420312	no		0.433898	0.0502048	no
N06A08									5.09378		n/a	n/a			n/a	n/a			n/a	n/a			n/a	n/a			n/a	n/a			n/a	n/a
N06A09						6.23514	5.71257	5.85837	6.07411	-0.522566	0.0108368	yes	-	-0.6348	0.00331296	yes	-	-0.568993	0.00387241	yes	-	-0.119419	0.593998	no		-0.162547	0.429243	no		0.0955788	0.659074	no
N06A10						4.73732	4.79617	4.67072	5.24072	0.0588431	0.78117	no		-0.324633	0.16872	no		0.0954275	0.62999	no		-0.390662	0.0815563	no		-0.0795357	0.66582	no		0.449833	0.0333263	no
N06A11						6.43224	6.54227	5.92205	6.38313	0.110023	0.554151	no		-0.768231	6.95743e-05	yes	-	-0.457084	0.0221918	yes	-	-0.885439	1.24398e-06	yes	-	-0.683227	0.000316645	yes	-	0.340919	0.0830996	no
N06A12						4.76717	4.54975	4.55456		-0.217421	0.284225	no		-0.470637	0.0454202	no			n/a	n/a		-0.260402	0.228369	no			n/a	n/a			n/a	n/a
N06B01						6.97654	7.37593	8.0466	7.89067	0.399385	0.0902137	no		0.812026	0.00103786	yes	+	0.50616	0.0291373	no		0.405455	0.100994	no		-0.00934448	0.967822	no		-0.276093	0.257208	no
N06B02	no DNA				no DNA						n/a	n/a			n/a	n/a			n/a	n/a			n/a	n/a			n/a	n/a			n/a	n/a
N06B03						4.55382	4.45787	4.50058	5.35772	-0.0959522	0.636995	no		-0.311273	0.192149	no		0.395928	0.0587152	no		-0.222507	0.294603	no		0.37576	0.0356261	no		0.736974	0.000730163	yes	+
N06B04-2		No blast match				6.58208	8.06748	7.81963	9.23146	1.4854	7.39409e-14	yes	+	0.979522	1.3122e-05	yes	+	2.24141	0	yes	+	-0.513061	0.0241335	no		0.639891	0.00418661	yes	+	1.29166	1.70402e-07	yes	+
N06B05						5.39916	4.7418	4.9253	6.49078	-0.657365	0.000502935	yes	-	-0.73189	0.000747229	yes	-	0.683647	0.000423396	yes	+	-0.0817113	0.713786	no		1.22489	9.65549e-10	yes	+	1.44531	1.94024e-10	yes	+
N06B06						9.00325	8.70568	9.37073	9.18847	-0.297577	0.127845	no		0.109445	0.64841	no		-0.222758	0.301575	no		0.399836	0.107804	no		-0.0413003	0.85447	no		-0.30243	0.253412	no
N06B07						6.56046	6.2269	6.19469	6.51447	-0.333561	0.109657	no		-0.623806	0.00783366	yes	-	-0.453958	0.041877	no		-0.297431	0.142581	no		-0.236517	0.211878	no		0.19962	0.359445	no
N06B08						6.17243	6.38134	7.54439	7.49696	0.208912	0.356528	no		1.11393	3.45006e-06	yes	+	0.916561	7.3138e-05	yes	+	0.89783	7.23637e-05	yes	+	0.591529	0.00637167	yes	+	-0.167594	0.467715	no
N06B09		No blast match			P-02		4.93415	5.04439	7.86129		n/a	n/a			n/a	n/a			n/a	n/a		-0.154976	0.495138	no		2.40306	0	yes	+	2.69674	0	yes	+
N06B10						7.16298	8.01721	7.27745	7.4703	0.85423	1.37285e-05	yes	+	-0.143559	0.49438	no		-0.100651	0.626626	no		-1.00498	2.79504e-06	yes	-	-1.071	4.04601e-07	yes	-	0.0726808	0.745686	no
N06B11	pACS1				pACS1						n/a	n/a			n/a	n/a			n/a	n/a			n/a	n/a			n/a	n/a			n/a	n/a
N06B12						6.73285	6.67262	6.31168	6.23387	-0.0602234	0.770049	no		-0.6792	0.000383689	yes	-	-0.906948	4.48686e-06	yes	-	-0.626163	0.00205079	yes	-	-0.962845	4.16862e-06	yes	-	-0.197975	0.30916	no
N06C01						5.33295			5.47185		n/a	n/a			n/a	n/a		-0.269068	0.202238	no			n/a	n/a			n/a	n/a			n/a	n/a
N06C02						4.78079	4.82734	6.42405	5.98016	0.0465495	0.826235	no		1.38523	1.17149e-09	yes	+	0.79141	0.000154644	yes	+	1.33149	8.62746e-10	yes	+	0.628741	0.00146418	yes	+	-0.564046	0.00849025	yes	-
N06C03						5.19547	5.03301	5.5954	5.20294	-0.162459	0.449312	no		0.141898	0.537131	no		-0.4005	0.037718	no		0.297171	0.187395	no		-0.354161	0.0587009	no		-0.512626	0.0122177	yes	-
N06C04						7.92058	8.34009	7.96644	7.51795	0.419508	0.0323638	no		-0.212169	0.344456	no		-0.810596	8.02507e-05	yes	-	-0.638863	0.00576659	yes	-	-1.34622	2.68592e-10	yes	-	-0.568654	0.0175858	no
N06C05		hypothetical protein AN0433.2 [Aspergillus nidulans] (ribosomal protein L18)	EAA66532.1	9e-32	P-09				6.34026		n/a	n/a			n/a	n/a			n/a	n/a			n/a	n/a			n/a	n/a			n/a	n/a
N06C06						8.19264	9.44896	9.12332	9.23579	1.25632	1.5895e-10	yes	+	0.672653	0.00494071	yes	+	0.635181	0.00339696	yes	+	-0.590852	0.0167464	yes	-	-0.737257	0.00106593	yes	-	-0.00769886	0.976693	no
N06C07						5.8672	5.87628	6.48453	6.34874	0.00907888	0.960451	no		0.359301	0.0613309	no		0.0735722	0.710163	no		0.343036	0.0595014	no		-0.0516267	0.783941	no		-0.255956	0.193834	no
N06C08						6.40505	6.33803	6.72993	6.76731	-0.0670232	0.717061	no		0.0668492	0.735136	no		-0.0457133	0.821871	no		0.126687	0.496277	no		-0.0948102	0.621394	no		-0.0827901	0.685144	no
N06C09						7.7488	8.14507	7.77363	8.48022	0.396263	0.0719692	no		-0.233206	0.290954	no		0.323449	0.129655	no		-0.636655	0.0103925	yes	-	-0.188935	0.434773	no		0.586427	0.0155722	yes	+
N06C10						7.1304	6.76572	6.37636	6.7074	-0.364681	0.0494041	no		-1.01207	1.06231e-07	yes	-	-0.830977	3.35376e-05	yes	-	-0.654578	0.000377237	yes	-	-0.582417	0.00273068	yes	-	0.210868	0.289221	no
N06C11						4.94981	5.16137	4.80042	5.42162	0.211559	0.328899	no		-0.40742	0.0815476	no		0.0638439	0.758048	no		-0.626165	0.00673107	yes	-	-0.263835	0.195997	no		0.501036	0.024171	no
N06C12		low quality sequence				4.80507	7.12639	4.709	7.98538	2.32132	0	yes	+	-0.354107	0.131967	no		2.77234	0	yes	+	-2.68261	0	yes	-	0.3349	0.109664	no		3.15622	0	yes	+
N06D01						5.91579	6.32943	7.0168	6.89719	0.413637	0.041383	no		0.842981	3.41745e-05	yes	+	0.573427	0.00470281	yes	+	0.422158	0.0465159	no		0.0436696	0.83643	no		-0.239782	0.258323	no
N06D02						5.63515	4.77124	5.68129	5.64787	-0.863906	7.51606e-06	yes	-	-0.21189	0.268422	no		-0.395243	0.0307067	no		0.64483	0.000998503	yes	+	0.352544	0.0602059	no		-0.15358	0.409263	no
N06D03						5.44769	5.40766	5.57316	5.52155	-0.0400288	0.842988	no		-0.132562	0.529519	no		-0.334113	0.120351	no		-0.099719	0.593472	no		-0.410205	0.0322809	no		-0.171779	0.392302	no
N06D04						5.40739	5.66481	6.06464	6.8365	0.257423	0.199361	no		0.399215	0.0530747	no		1.02114	2.54463e-06	yes	+	0.134606	0.458354	no		0.647599	0.000820835	yes	+	0.651699	0.00109268	yes	+
N06D05						6.19238	6.42005	6.6808	7.1295	0.227672	0.315605	no		0.230397	0.338622	no		0.529152	0.0360218	no		-0.00446081	0.98434	no		0.18536	0.439009	no		0.328528	0.193639	no
N06D06								4.43885			n/a	n/a			n/a	n/a			n/a	n/a			n/a	n/a			n/a	n/a			n/a	n/a
N06D07						5.61824	5.92174	6.3752	6.21837	0.3035	0.13545	no		0.498936	0.0178085	yes	+	0.192161	0.373564	no		0.188251	0.297768	no		-0.227459	0.223978	no		-0.277003	0.155305	no
N06D08						8.79974	8.14444	9.25641	9.04631	-0.655301	0.000721665	yes	-	0.198635	0.406931	no		-0.161402	0.453061	no		0.84675	0.000593531	yes	+	0.377779	0.090107	no		-0.330265	0.210268	no
N06D09		aspartate aminotransferase [Arabidopsis thaliana]	CAA56932.1	8e-63		5.94864	5.48246	5.79205	5.84389	-0.466183	0.023398	no		-0.414624	0.0320093	no		-0.512723	0.0163289	yes	-	0.0443733	0.82852	no		-0.16266	0.467685	no		-0.0683267	0.748083	no
N06D10						8.35037	10.1558	9.47284	9.20134	1.80544	0	yes	+	0.864443	0.000338371	yes	+	0.443004	0.0406731	no		-0.948188	0.000122339	yes	-	-1.47856	3.15261e-11	yes	-	-0.391667	0.139871	no
N06D11						6.57917	6.3247	4.87251	5.13797	-0.254477	0.259749	no		-1.9647	6.66134e-16	yes	-	-1.84917	0	yes	-	-1.71741	8.23785e-14	yes	-	-1.71081	0	yes	-	0.145303	0.476746	no
N06D12		10-hydroxygeraniol oxidoreductase [Camptotheca ac...	AAQ20892.1	8e-28		7.30747	7.51826	8.7084	8.79664	0.210794	0.273994	no		1.14289	1.4169e-06	yes	+	1.0812	5.82314e-07	yes	+	0.924914	0.000105446	yes	+	0.754286	0.000541709	yes	+	-0.0319217	0.90154	no
N06E01						7.26747	7.04441	7.82041	9.25568	-0.223054	0.236253	no		0.294914	0.185789	no		1.58025	5.13589e-13	yes	+	0.510782	0.0205805	no		1.68718	6.43929e-15	yes	+	1.3151	1.02909e-07	yes	+
N06E02		phenylalanine-ammonia lyase [Citrus clementina x...	CAB42793.1	6e-25		5.14583	7.16373	7.20755	8.49922	2.0179	0	yes	+	1.80368	4.44089e-16	yes	+	2.94541	0	yes	+	-0.2214	0.283676	no		0.811399	0.0001432	yes	+	1.17151	3.41567e-07	yes	+
N06E03						4.80032	4.72594	5.19146	4.97109	-0.07438	0.721755	no		0.133104	0.56983	no		-0.237202	0.171618	no		0.200298	0.365701	no		-0.278942	0.0734564	no		-0.340534	0.0707682	no
N06E04		polygalacturonase [Penicillium digitatum]	BAA77297.1	5e-22		5.03383	4.47377	5.14125	8.17251	-0.560053	0.00457306	yes	-	-0.150613	0.517779	no		2.73071	0	yes	+	0.402255	0.0586325	no		3.17464	0	yes	+	2.9111	0	yes	+
N06E05						6.05756	6.86003	6.17532	6.08425	0.802473	2.06452e-05	yes	+	-0.140267	0.463772	no		-0.381274	0.0524758	no		-0.949927	2.58038e-07	yes	-	-1.29987	7.34723e-12	yes	-	-0.211234	0.273005	no
N06E06						6.43733	6.31479	6.92422	6.92419	-0.122534	0.507297	no		0.228856	0.257396	no		0.0788925	0.699392	no		0.344204	0.0714061	no		0.0853061	0.658967	no		-0.120191	0.566829	no
N06E07	pPAL				pPAL	4.82112		4.6035	5.15226		n/a	n/a		-0.475648	0.0427267	no		-0.0768314	0.686313	no			n/a	n/a			n/a	n/a		0.428589	0.0366216	no
N06E08		peroxisomal membrane protein [Penicillium citrinum]	AAD42074.1	3e-27		5.48737	5.45793	4.99173	7.07391	-0.0294404	0.894129	no		-0.75368	0.00144064	yes	-	1.17857	8.67301e-08	yes	+	-0.731426	0.00163356	yes	-	1.09189	4.0661e-07	yes	+	1.96202	0	yes	+
N06E09						5.01882	5.72781	6.04922	6.30948	0.708992	0.00103861	yes	+	0.772367	0.000590436	yes	+	0.882691	2.82708e-05	yes	+	0.0561887	0.800107	no		0.0575789	0.781654	no		0.140097	0.517958	no
N06E10		FAD-binding domain-containing protein [Arabidopsis thaliana] (berberine bridge enzyme; FAD-linked oxidoreductase)	NP_181025.1	3e-08	P-03	5.01923	5.53648	5.7443	8.27187	0.517242	0.00932034	yes	+	0.467033	0.0238332	no		2.84467	0	yes	+	-0.0573955	0.756538	no		2.21131	0	yes	+	2.40741	0	yes	+
N06E11						5.13375	4.85066	5.02789	5.23257	-0.283091	0.178979	no		-0.36389	0.118755	no		-0.309145	0.112305	no		-0.0879843	0.696278	no		-0.142173	0.442669	no		0.0845177	0.688126	no
N06E12							4.73136				n/a	n/a			n/a	n/a			n/a	n/a			n/a	n/a			n/a	n/a			n/a	n/a
N06F01											n/a	n/a			n/a	n/a			n/a	n/a			n/a	n/a			n/a	n/a			n/a	n/a
N06F02						6.85224	7.00216	7.64837	8.30548	0.149919	0.428031	no		0.538104	0.0145607	yes	+	1.04528	1.09953e-06	yes	+	0.380999	0.0782916	no		0.779237	0.000214657	yes	+	0.536944	0.0245851	no
N06F03		cyclase family protein [Arabidopsis thaliana]	NP_567957.1	1e-33	P-14	5.81936	6.60682	5.96315	5.81978	0.787466	0.000151793	yes	+	-0.114239	0.624756	no		-0.407546	0.0555326	no		-0.908891	9.99565e-06	yes	-	-1.31113	5.69989e-13	yes	-	-0.263534	0.211204	no
N06F04						4.7486		4.88326	6.24671		n/a	n/a		-0.123371	0.600757	no		1.09014	2.99255e-07	yes	+		n/a	n/a			n/a	n/a		1.24328	3.45727e-08	yes	+
N06F05						6.05197	5.51796	6.03622	5.67882	-0.534013	0.00413076	yes	-	-0.273783	0.153438	no		-0.781124	0.000171568	yes	-	0.253044	0.165527	no		-0.363231	0.0683959	no		-0.477568	0.01956	no
N06F06								4.81491	5.21761		n/a	n/a			n/a	n/a			n/a	n/a			n/a	n/a			n/a	n/a		0.282531	0.178328	no
N06F07						5.90717	5.60806	6.34485	6.8534	-0.299114	0.18652	no		0.179647	0.401677	no		0.538264	0.0164493	yes	+	0.471575	0.0197475	yes	+	0.721257	0.000710391	yes	+	0.388389	0.0521426	no
N06F08						6.66164	6.82553	7.56951	7.41312	0.163892	0.382808	no		0.649836	0.00300332	yes	+	0.343511	0.0984395	no		0.478758	0.0244244	no		0.0634993	0.752407	no		-0.276552	0.230561	no
N06F09		phosphate/phosphoenolpyruvate translocator [Arabidopsis thaliana]	AAF63704.1	1e-58		6.42641	7.17179	7.72163	7.74192	0.745378	0.000500587	yes	+	1.03719	3.33655e-06	yes	+	0.907539	1.77414e-05	yes	+	0.284626	0.233561	no		0.0460417	0.840042	no		-0.0998777	0.672826	no
N06F10								4.3707			n/a	n/a			n/a	n/a			n/a	n/a			n/a	n/a			n/a	n/a			n/a	n/a
N06F11						5.66213	5.8795	6.24432	6.94976	0.217365	0.229688	no		0.324155	0.085171	no		0.879655	1.21362e-05	yes	+	0.0996037	0.580523	no		0.546169	0.00476927	yes	+	0.585272	0.00349565	yes	+
N06F12						6.98756	6.19066	7.14502	7.14284	-0.796896	1.27481e-05	yes	-	-0.10057	0.626737	no		-0.252686	0.216551	no		0.68914	0.000481517	yes	+	0.42809	0.028129	no		-0.122343	0.574337	no
N06G01						7.89687	7.46922	8.7518	8.35769	-0.427657	0.02503	no		0.596898	0.0115358	yes	+	0.0528471	0.803431	no		1.01737	2.02187e-05	yes	+	0.364384	0.0900569	no		-0.514278	0.0446957	no
N06G02	pACO				pACO		6.76739	7.11264	9.41383		n/a	n/a			n/a	n/a			n/a	n/a		0.0800369	0.714521	no		2.12235	0	yes	+	2.18102	0	yes	+
N06G03		No blast match				5.1572	5.18702	5.53285	5.79001	0.029822	0.890534	no		0.117624	0.609629	no		0.224845	0.314483	no		0.0806158	0.723663	no		0.0789027	0.721202	no		0.136993	0.559136	no
N06G04						6.01757	7.66281	6.81532	7.28029	1.64524	5.52891e-14	yes	+	0.539717	0.0147642	yes	+	0.854749	0.0001848	yes	+	-1.11271	2.4853e-08	yes	-	-0.906612	1.26085e-05	yes	-	0.344804	0.101098	no
N06G05						4.65526	4.51984	4.65385	5.43153	-0.135416	0.506256	no		-0.259443	0.273862	no		0.368297	0.0816647	no		-0.131213	0.542161	no		0.387593	0.0379114	no		0.657513	0.00314676	yes	+
N06G06						5.67032	6.4844	6.81387	7.58794	0.814075	7.60363e-06	yes	+	0.88552	6.16057e-06	yes	+	1.50965	2.90434e-13	yes	+	0.0642599	0.733614	no		0.579458	0.00379347	yes	+	0.653905	0.00213796	yes	+
N06G07		dicyanin [Lycopersicon esculentum]	AAF66242.1	2e-32	P-46	5.091	6.82624	7.11906	8.73843	1.73524	0	yes	+	1.77003	6.66134e-16	yes	+	3.23947	0	yes	+	0.0276082	0.890438	no		1.38811	5.3316e-11	yes	+	1.49921	5.6626e-11	yes	+
N06G08						5.63315	6.05188	6.28843	6.54908	0.418726	0.0578347	no		0.397249	0.0589582	no		0.507957	0.0201626	yes	+	-0.0286631	0.885739	no		-0.0268896	0.89723	no		0.14048	0.476101	no
N06G09						5.28606	5.17151	5.35918	5.54886	-0.114543	0.598077	no		-0.184907	0.426313	no		-0.145161	0.49847	no		-0.0775501	0.735132	no		-0.146738	0.486717	no		0.0695185	0.758952	no
N06G10						5.86465	7.08319	6.84806	6.75634	1.21855	1.0375e-08	yes	+	0.72538	0.00285153	yes	+	0.483725	0.0302419	no		-0.500353	0.0231816	no		-0.850942	1.75826e-05	yes	-	-0.211883	0.357782	no
N06G11	pBS/KS				pBS/SK						n/a	n/a			n/a	n/a			n/a	n/a			n/a	n/a			n/a	n/a			n/a	n/a
N06G12						5.68211	5.9634	5.97783	5.69197	0.281297	0.120086	no		0.037692	0.84209	no		-0.39811	0.0313185	no		-0.250791	0.165152	no		-0.795527	6.33197e-06	yes	-	-0.40603	0.0278756	no
N06H01						5.74655	5.7857	6.64021	6.90551	0.0391412	0.860859	no		0.635627	0.00317614	yes	+	0.750988	0.000758	yes	+	0.5893	0.0038834	yes	+	0.595726	0.00496081	yes	+	0.145133	0.476275	no
N06H02						5.7398	5.2077	6.2301	6.79821	-0.532107	0.0176682	yes	-	0.232264	0.316009	no		0.650441	0.00340226	yes	+	0.757185	0.000657756	yes	+	1.06643	5.07461e-07	yes	+	0.447949	0.041783	no
N06H03		dicyanin [Lycopersicon esculentum]	AAF66242.1	3e-33	P-46	5.71971	5.75958	7.32923	8.5291	0.039873	0.858164	no		1.35149	5.16814e-09	yes	+	2.40143	0	yes	+	1.30443	3.78167e-09	yes	+	2.24543	0	yes	+	1.07971	3.58514e-06	yes	+
N06H04						5.99036	5.63847	6.14805	6.06474	-0.35189	0.120903	no		-0.100346	0.639894	no		-0.333592	0.127422	no		0.244358	0.225316	no		-0.0978221	0.635151	no		-0.203474	0.290349	no
N06H05						6.79316	6.50161	6.9642	6.97753	-0.291553	0.113995	no		-0.0869986	0.666727	no		-0.223598	0.272204	no		0.197369	0.306324	no		-0.0481646	0.804551	no		-0.106827	0.613228	no
N06H06						4.90883	4.7759	5.38203	5.61889	-0.132935	0.525241	no		0.215167	0.353878	no		0.302083	0.164806	no		0.340916	0.124063	no		0.318898	0.122179	no		0.116689	0.611051	no
N06H07		SRG3 (SENESCENCE-RELATED GENE 3); glycerophosphodiester phosphodiesterase [Arabidopsis thaliana]	NP_566159.1	5e-08		8.05996	7.77459	7.56211	7.86705	-0.285379	0.138868	no		-0.755889	0.000450528	yes	-	-0.600881	0.00392066	yes	-	-0.477697	0.0301831	no		-0.431623	0.0431258	no		0.184781	0.429825	no
N06H08						5.32566	5.6501	5.25546	6.58987	0.324432	0.136621	no		-0.328238	0.159672	no		0.856235	6.37106e-05	yes	+	-0.659855	0.00414536	yes	-	0.415683	0.0483747	no		1.21424	8.32774e-08	yes	+
N06H09		transporter-related [Arabidopsis thaliana]	NP_199057.1	3e-11	P-34	5.0405	4.97444		5.32176	-0.066064	0.756918	no			n/a	n/a		-0.126711	0.528001	no			n/a	n/a		-0.176768	0.363885	no			n/a	n/a
N06H10		cyclase family protein [Arabidopsis thaliana]	NP_567957.1	2e-37	P-14	6.16108	6.65688	5.63911	5.69507	0.495795	0.00794617	yes	+	-0.780003	0.000361064	yes	-	-0.873985	3.52259e-06	yes	-	-1.28298	1.06109e-09	yes	-	-1.4859	0	yes	-	-0.0642099	0.761774	no
N06H11						6.02436	6.00708	6.14287	5.91388	-0.0172788	0.92512	no		-0.139526	0.465809	no		-0.518452	0.00738102	yes	-	-0.129433	0.471732	no		-0.617294	0.000703743	yes	-	-0.349154	0.0657216	no
N06H12											n/a	n/a			n/a	n/a			n/a	n/a			n/a	n/a			n/a	n/a			n/a	n/a
N07A01		low quality sequence				7.70781	7.58596	8.68504	9.62952	-0.12185	0.526117	no		0.719195	0.00844012	yes	+	1.51374	5.17364e-12	yes	+	0.833859	0.00247016	yes	+	1.51947	8.3169e-12	yes	+	0.824315	0.00521076	yes	+
N07A02						9.31717	8.44001	9.58299	9.7015	-0.877154	6.51862e-06	yes	-	0.00778752	0.974198	no		-0.0236409	0.913466	no		0.877755	0.000423837	yes	+	0.737393	0.00113983	yes	+	-0.00165601	0.995058	no
N07A03						6.27676	5.66354	6.11127	6.3873	-0.613222	0.00711437	yes	-	-0.423528	0.0496763	no		-0.297434	0.181932	no		0.182508	0.364709	no		0.199668	0.339118	no		0.155866	0.425661	no
N07A04		guanine nucleotide exchange family protein [Arabidopsis thaliana]	NP_191645.1	2e-23	P-49	5.33572	5.55832	6.24384	6.09275	0.222607	0.30888	no		0.650092	0.0015437	yes	+	0.349069	0.096727	no		0.420299	0.0376862	no		0.0103421	0.960184	no		-0.27125	0.159682	no
N07A05						6.44966	6.99046	6.62865	6.57494	0.540804	0.0045078	yes	+	-0.0790438	0.686229	no		-0.282691	0.16037	no		-0.627033	0.000954723	yes	-	-0.939615	1.57347e-06	yes	-	-0.173875	0.386548	no
N07A06						8.08825	7.7143	8.41061	9.42037	-0.373947	0.112432	no		0.0643261	0.796773	no		0.924156	9.67801e-05	yes	+	0.431087	0.0918736	no		1.18198	1.18835e-06	yes	+	0.889602	0.000540055	yes	+
N07A07									6.68503		n/a	n/a			n/a	n/a			n/a	n/a			n/a	n/a			n/a	n/a			n/a	n/a
N07A08						4.7761	4.86095	4.63597	5.26263	0.0848503	0.690311	no		-0.398154	0.0906342	no		0.078567	0.693011	no		-0.490191	0.0299676	no		-0.122403	0.514391	no		0.506494	0.017277	no
N07A09						8.22638	9.28645	9.29593	9.60693	1.06007	6.98542e-08	yes	+	0.811521	0.000737565	yes	+	0.972582	8.40914e-06	yes	+	-0.255731	0.30313	no		-0.203605	0.369789	no		0.190833	0.472905	no
N07A10						5.35781	5.20186	5.6963	5.91284	-0.155951	0.475029	no		0.0804625	0.699764	no		0.147061	0.520124	no		0.229228	0.262608	no		0.186892	0.406159	no		0.0963711	0.654905	no
N07A11						6.05261	5.88525	6.01057	6.22705	-0.167355	0.410788	no		-0.300067	0.117979	no		-0.233528	0.293136	no		-0.139898	0.4847	no		-0.182293	0.426652	no		0.0963113	0.660324	no
N07A12		low quality sequence				7.56172	7.26053	8.19243	9.89477	-0.301188	0.194947	no		0.372676	0.184275	no		1.92508	1.02895e-12	yes	+	0.666678	0.0176673	yes	+	2.11015	5.9952e-15	yes	+	1.58218	4.2826e-07	yes	+
N07B01						6.04709	6.47978	6.62029	7.38229	0.432692	0.0562308	no		0.315172	0.187053	no		0.927233	5.3849e-05	yes	+	-0.124706	0.581615	no		0.378421	0.080489	no		0.641834	0.00512487	yes	+
N07B02	no DNA				no DNA	5.44488	5.42074		6.37164	-0.0241434	0.912834	no			n/a	n/a		0.518791	0.0153599	yes	+		n/a	n/a		0.426814	0.0421103	no			n/a	n/a
N07B03		low quality sequence				6.16691	5.29096	5.91885	6.10791	-0.875944	2.16604e-05	yes	-	-0.506093	0.00876432	yes	-	-0.466967	0.01795	yes	-	0.362665	0.0744692	no		0.292857	0.157816	no		0.0688986	0.72282	no
N07B04		MADS-box, SEPALLATA3-like MADS-box [Syringa vulgaris]	AAP83410.1	4e-34		5.93295	6.01756	6.29345	6.86191	0.0846097	0.706193	no		0.102472	0.63239	no		0.520997	0.0204076	yes	+	0.0106767	0.957328	no		0.320267	0.128582	no		0.448297	0.024857	no
N07B05						6.09246	6.00143	5.95576	6.52216	-0.0910381	0.621098	no		-0.394738	0.0403166	no		0.0217326	0.913755	no		-0.310886	0.0855302	no		-0.0033494	0.985896	no		0.446243	0.0239069	no
N07B06						6.84461	6.63743	7.62173	7.54718	-0.207189	0.263507	no		0.519085	0.018124	no		0.294594	0.157699	no		0.719088	0.000709355	yes	+	0.385663	0.0547964	no		-0.194718	0.403129	no
N07B07						6.83188	6.75689	7.26958	7.46203	-0.0749891	0.687555	no		0.179666	0.39406	no		0.222185	0.284924	no		0.247469	0.225505	no		0.181054	0.36784	no		0.0722909	0.746705	no
N07B08						6.27489	6.34257	6.2051	6.15201	0.0676738	0.74667	no		-0.327822	0.128604	no		-0.530848	0.0286003	no		-0.402682	0.0254902	no		-0.714642	0.000731359	yes	-	-0.173253	0.426249	no
N07B09		expressed protein [Arabidopsis thaliana]	NP_565660.1	2e-13		5.59869	7.75898	5.82181	8.66897	2.1603	0	yes	+	-0.0349041	0.880579	no		2.66231	0	yes	+	-2.20239	0	yes	-	0.385895	0.108246	no		2.72699	0	yes	+
N07B10						6.36792	6.25694	6.38206	6.72796	-0.110977	0.586099	no		-0.243888	0.205901	no		-0.0479242	0.813154	no		-0.140097	0.484175	no		-0.0530675	0.800359	no		0.225736	0.257074	no
N07B11	pACS1				pACS1						n/a	n/a			n/a	n/a			n/a	n/a			n/a	n/a			n/a	n/a			n/a	n/a
N07B12		No blast match				4.55107	4.67883		6.69784	0.127764	0.546578	no			n/a	n/a		1.7388	2.66454e-15	yes	+		n/a	n/a		1.49492	7.57172e-14	yes	+		n/a	n/a
N07C01						8.11332	7.55736	8.24906	8.18389	-0.555964	0.0036264	yes	-	-0.122292	0.593478	no		-0.337394	0.109282	no		0.426486	0.0666135	no		0.10245	0.632745	no		-0.18533	0.456406	no
N07C02		No blast match			P-47	5.30395	5.01759	6.65109	7.97665	-0.286353	0.183397	no		1.08911	2.32693e-06	yes	+	2.26473	0	yes	+	1.36828	1.21719e-09	yes	+	2.43497	0	yes	+	1.2054	2.75927e-07	yes	+
N07C03						5.14592	4.83024	5.47856	5.21866	-0.315672	0.133062	no		0.0746078	0.746498	no		-0.335226	0.08352	no		0.383094	0.0848616	no		-0.135674	0.459735	no		-0.380061	0.0661497	no
N07C04						7.91182	7.76789	7.87591	8.26106	-0.143931	0.542747	no		-0.293947	0.281058	no		-0.0587326	0.82072	no		-0.157202	0.571999	no		-0.0309221	0.907086	no		0.264987	0.37343	no
N07C05						6.90811	7.25841	7.85652	8.48438	0.3503	0.0675174	no		0.690376	0.00211013	yes	+	1.1683	5.94955e-08	yes	+	0.33289	0.135842	no		0.701877	0.00104535	yes	+	0.507693	0.0375012	no
N07C06						6.32096	6.25002	6.63202	7.70381	-0.0709435	0.700978	no		0.0530278	0.786602	no		0.974883	3.93219e-06	yes	+	0.116785	0.525681	no		0.929706	3.46155e-06	yes	+	0.951627	6.23235e-06	yes	+
N07C07		low quality sequence				5.64378	5.42732	5.59544	5.69697	-0.216456	0.333671	no		-0.306367	0.152513	no		-0.354774	0.116613	no		-0.0970967	0.638261	no		-0.254438	0.245103	no		-0.0186343	0.928923	no
N07C08						6.82322	7.7199	6.97819	7.25408	0.896687	4.3001e-05	yes	+	-0.103059	0.610477	no		0.0228943	0.911488	no		-1.00693	9.01317e-06	yes	-	-0.989913	1.68576e-05	yes	-	0.155726	0.466873	no
N07C09						5.86544	5.89195	6.1509	6.36869	0.0265096	0.884833	no		0.027423	0.885388	no		0.0952767	0.630576	no		-0.00627245	0.97222	no		-0.0473529	0.801557	no		0.0976261	0.617408	no
N07C10		putative glutamate receptor [Arabidopsis thalian...	CAB63012.1	6e-30		6.18505	7.17638	8.02608	9.24849	0.991335	2.55549e-07	yes	+	1.58299	4.90341e-12	yes	+	2.65547	0	yes	+	0.584473	0.00964579	yes	+	1.54802	1.13798e-12	yes	+	1.10225	1.103e-05	yes	+
N07C11						6.19834	5.95756	6.47091	6.50222	-0.240773	0.286881	no		0.0145399	0.946578	no		-0.104082	0.641459	no		0.248127	0.216996	no		0.0205713	0.921218	no		-0.0888496	0.653779	no
N07C12		acetyl-CoA:benzylalcohol acetyltranferase [Clarkia concinna]	AAF04782.1	0.0007		4.92623	5.79494	5.98933	5.57745	0.868709	5.84929e-05	yes	+	0.805065	0.000360473	yes	+	0.243245	0.258941	no		-0.0708299	0.749597	no		-0.741584	0.000455473	yes	-	-0.532048	0.0161825	no
N07D01		Hypothetical protein [Oryza sativa	AAN06846.1	0.04		5.44126	6.57358	5.92057	7.23565	1.13232	1.8834e-08	yes	+	0.22128	0.286985	no		1.38642	1.74671e-08	yes	+	-0.918227	5.13096e-07	yes	-	0.137978	0.540324	no		1.19491	2.33316e-07	yes	+
N07D02		putative cinnamoyl-CoA reductase [Oryza sativa (japonica cultivar-group)]	NP_922868.1	9e-08		6.70632	6.41377	7.33218	6.89122	-0.292543	0.112404	no		0.367831	0.0840256	no		-0.22306	0.272278	no		0.653188	0.00133316	yes	+	-0.0466375	0.809432	no		-0.561119	0.011052	yes	-
N07D03						7.85857	7.72709	8.78614	8.55622	-0.13148	0.495515	no		0.669531	0.00468232	yes	+	0.289678	0.175248	no		0.793826	0.000971148	yes	+	0.305038	0.161767	no		-0.350081	0.174161	no
N07D04						5.89067	6.08093	6.42265	6.98919	0.190257	0.298212	no		0.273943	0.152719	no		0.690543	0.000689378	yes	+	0.0764999	0.672493	no		0.384166	0.047133	no		0.446373	0.0269288	no
N07D05						5.64641	4.90598	5.22212	5.62503	-0.740429	0.000168577	yes	-	-0.682321	0.00181332	yes	-	-0.429353	0.0338434	no		0.0509225	0.821616	no		0.194955	0.353228	no		0.28274	0.220322	no
N07D06		UDP-sugar transporter-related [Arabidopsis thal...	NP_194954.1	2e-09	P-13	6.26247	5.25357	6.03562	6.70683	-1.0089	6.27435e-08	yes	-	-0.484877	0.0117264	yes	-	0.0363935	0.857429	no		0.516833	0.00454198	yes	+	0.929169	1.45065e-06	yes	+	0.551042	0.00552567	yes	+
N07D07						6.07225	6.05	6.5954	6.61232	-0.0222471	0.903782	no		0.265119	0.173448	no		0.132097	0.51173	no		0.28018	0.126254	no		0.0382244	0.840716	no		-0.103249	0.606754	no
N07D08						5.72453	5.56558	5.72391	5.90179	-0.158948	0.441818	no		-0.258653	0.227639	no		-0.230708	0.323791	no		-0.10689	0.563826	no		-0.18788	0.364952	no		0.0577167	0.788433	no
N07D09						5.75034	5.96698	5.83023	5.87388	0.216638	0.281261	no		-0.178141	0.351871	no		-0.284432	0.181693	no		-0.401965	0.0460171	no		-0.61719	0.00545413	yes	-	-0.0765186	0.719855	no
N07D10		lysine and histidine specific transporter [Arabidopsis thaliana]	AAC49885.1	5e-40	P-59	4.93204	5.05634	5.42424	6.7473	0.124295	0.563841	no		0.234168	0.26334	no		1.40729	5.46712e-11	yes	+	0.102687	0.615648	no		1.16688	2.71679e-08	yes	+	1.2029	3.55068e-09	yes	+
N07D11						9.5037	9.14227	9.44335	9.16179	-0.36143	0.0643571	no		-0.318383	0.184891	no		-0.749881	0.000493286	yes	-	0.0358611	0.885581	no		-0.50457	0.0251162	yes	-	-0.401725	0.129579	no
N07D12		No blast match			P-39	5.90666	5.83034	6.03661	5.88325	-0.0763142	0.67763	no		-0.128078	0.502319	no		-0.431376	0.0247497	yes	-	-0.0589498	0.744288	no		-0.471182	0.00962799	yes	-	-0.273525	0.148694	no
N07E01						5.80334	5.65989	6.60077	6.29398	-0.14345	0.523621	no		0.539405	0.0225356	no		0.0826752	0.705962	no		0.675669	0.00283652	yes	+	0.110005	0.597249	no		-0.426958	0.0529457	no
N07E02						5.35104	5.8971	6.39936	6.23475	0.546068	0.00600111	yes	+	0.790295	0.000127508	yes	+	0.475745	0.0246468	yes	+	0.237042	0.190499	no		-0.186442	0.319441	no		-0.284778	0.144698	no
N07E03						6.00172	5.33099	6.29513	6.42101	-0.670731	0.00111886	yes	-	0.0353798	0.853372	no		0.0113187	0.95474	no		0.698925	0.000561313	yes	+	0.565929	0.00709025	yes	+	0.00571125	0.976767	no
N07E04		No blast match			P-47	5.3206	6.19096	6.08167	6.00541	0.870364	1.11991e-05	yes	+	0.503041	0.0142386	yes	+	0.276848	0.184791	no		-0.374509	0.0374812	no		-0.709636	0.00011525	yes	-	-0.19642	0.305381	no
N07E05						11.0877	11.6422	11.3033	11.4399	0.55448	0.00179658	yes	+	-0.0424549	0.85454	no		-0.0557369	0.800446	no		-0.604121	0.00736532	yes	-	-0.726337	0.000690107	yes	-	0.0164904	0.949539	no
N07E06		dehydration-responsive protein, putative [Arabidopsis thaliana]	NP_174468.1	4e-83		5.54033	5.91403	6.37748	8.69261	0.373702	0.0370396	no		0.579121	0.00200058	yes	+	2.74431	0	yes	+	0.198233	0.27299	no		2.25449	0	yes	+	2.19496	0	yes	+
N07E07	pPAL				pPAL	6.29873	8.06707	7.69644	9.05959	1.76834	0	yes	+	1.13968	3.07314e-07	yes	+	2.35289	0	yes	+	-0.635846	0.00469984	yes	-	0.468433	0.0353721	no		1.24299	3.45908e-07	yes	+
N07E08		No blast match			P-40	5.48159	5.29358	5.30982	5.33701	-0.188017	0.394433	no		-0.429805	0.0675158	no		-0.552548	0.00712694	yes	-	-0.248974	0.280096	no		-0.480652	0.0162914	yes	-	-0.0929712	0.666557	no
N07E09		UDP-sugar transporter-related [Arabidopsis thaliana]	NP_194954.1	7e-08	P-13	6.29754	7.15964	8.15487	9.39689	0.862105	0.000252529	yes	+	1.5993	2.03805e-10	yes	+	2.69138	0	yes	+	0.730008	0.00307339	yes	+	1.71316	5.52003e-13	yes	+	1.12185	9.52985e-06	yes	+
N07E10						6.08116	5.26922	5.61229	6.25328	-0.811937	7.99137e-05	yes	-	-0.726905	0.000888706	yes	-	-0.235844	0.289217	no		0.077846	0.732686	no		0.459973	0.0470071	no		0.520834	0.0321556	no
N07E11						6.92943	7.17979	7.85824	7.76736	0.250361	0.189398	no		0.670782	0.00281417	yes	+	0.429962	0.0407757	no		0.413235	0.0633663	no		0.0634814	0.760288	no		-0.211047	0.378029	no
N07E12		low quality sequence				5.31628	5.88289	5.30131	5.62367	0.566604	0.00428624	yes	+	-0.273004	0.241466	no		-0.10058	0.644775	no		-0.846793	6.24119e-05	yes	-	-0.783304	5.87615e-05	yes	-	0.202196	0.379707	no
N07F01		deetiolated 1-like protein [Capsicum annuum]	AAP31020.1	3e-32	P-33	5.34879	4.74063	5.4267	5.8757	-0.608156	0.00362684	yes	-	-0.180116	0.391897	no		0.118943	0.564975	no		0.420854	0.0324717	no		0.610979	0.00153437	yes	+	0.328831	0.0905168	no
N07F02						5.39372	5.18257	6.05488	7.0585	-0.211155	0.33402	no		0.403122	0.0506155	no		1.25681	9.01993e-09	yes	+	0.607091	0.00258341	yes	+	1.35184	2.74638e-10	yes	+	0.883459	1.16743e-05	yes	+
N07F03-3		isocitrate dehydrogenase, NAD-dependent isocitrate dehydrogenase [Nicotiana tabacum]	CAA74776.1	8e-30	P-12	6.0284	5.99539	6.56722	7.60243	-0.0330095	0.88347	no		0.280783	0.196257	no		1.16606	4.61277e-07	yes	+	0.306607	0.129158	no		1.08295	6.05366e-07	yes	+	0.915046	1.17373e-05	yes	+
N07F04						5.19932	4.98374	5.92104	5.81491	-0.215582	0.313424	no		0.463684	0.023867	no		0.207616	0.355111	no		0.67208	0.000740926	yes	+	0.307078	0.160878	no		-0.226295	0.282584	no
N07F05						5.9343	5.91336	6.43567	6.32846	-0.0209368	0.919649	no		0.243346	0.257961	no		-0.0138072	0.950125	no		0.257097	0.156324	no		-0.10899	0.562098	no		-0.227381	0.246789	no
N07F06						4.91483	4.60014	5.19803	5.70908	-0.314695	0.121715	no		0.0251655	0.914042	no		0.38628	0.080658	no		0.332675	0.125817	no		0.584854	0.00421441	yes	+	0.390886	0.0948908	no
N07F07						5.39871	5.08865	5.72672	5.75784	-0.310066	0.153943	no		0.0699736	0.737698	no		-0.0488411	0.827683	no		0.372853	0.0661385	no		0.145104	0.507175	no		-0.0890423	0.671989	no
N07F08						5.21065	5.69115	7.01262	7.52691	0.480507	0.0154149	yes	+	1.54395	8.93507e-13	yes	+	1.9083	0	yes	+	1.05625	5.53865e-08	yes	+	1.31167	5.1122e-11	yes	+	0.394128	0.0697309	no
N07F09						5.97289	7.37953	5.9994	6.24589	1.40664	8.10063e-11	yes	+	-0.231519	0.281228	no		-0.134965	0.540435	no		-1.64534	0	yes	-	-1.65772	0	yes	-	0.126326	0.517111	no
N07F10						5.41654	5.25797	5.79269	5.82501	-0.158572	0.427101	no		0.118115	0.528954	no		0.000499618	0.99808	no		0.269501	0.187104	no		0.0429516	0.847174	no		-0.0878425	0.678785	no
N07F11						5.24266	5.66473	5.15605	5.91882	0.422067	0.0336845	no		-0.344646	0.139524	no		0.268182	0.239082	no		-0.773899	0.000285558	yes	-	-0.270005	0.192815	no		0.642601	0.00757206	yes	+
N07F12						5.49987	5.28446	5.59103	5.81692	-0.215409	0.329801	no		-0.166864	0.474269	no		-0.0909124	0.661613	no		0.0413587	0.856191	no		0.00837647	0.96694	no		0.105724	0.623438	no
N07G01						6.70783	6.67391	7.30506	7.11012	-0.0339212	0.855362	no		0.339199	0.109863	no		-0.00568056	0.9779	no		0.365935	0.0734853	no		-0.0878794	0.655663	no		-0.315108	0.155514	no
N07G02	pACO				pACO		6.71227	7.15612	9.39228		n/a	n/a			n/a	n/a			n/a	n/a		0.178632	0.372827	no		2.15592	0	yes	+	2.11599	0	yes	+
N07G03						5.71598	5.29941	5.86886	6.14572	-0.416568	0.0636581	no		-0.105157	0.652363	no		0.021766	0.927321	no		0.304225	0.176549	no		0.322214	0.162119	no		0.156695	0.51221	no
N07G04						6.53692	7.01847	7.64499	8.93654	0.481544	0.0114526	yes	+	0.850036	0.000120984	yes	+	1.99164	0	yes	+	0.361306	0.0951024	no		1.39398	8.30902e-11	yes	+	1.17138	1.33108e-06	yes	+
N07G05						6.35902	6.03099	6.59052	7.67465	-0.328034	0.116716	no		-0.0265347	0.903358	no		0.907659	9.62516e-05	yes	+	0.294313	0.108117	no		1.11957	2.13978e-08	yes	+	0.963966	4.31136e-06	yes	+
N07G06						8.76423	8.65558	9.27735	8.93899	-0.108647	0.578554	no		0.25509	0.287204	no		-0.233209	0.277123	no		0.356551	0.150574	no		-0.240682	0.282331	no		-0.458527	0.0815731	no
N07G07						5.99241	5.00994	6.11444	6.82679	-0.982467	1.15573e-06	yes	-	-0.135996	0.476883	no		0.42642	0.0354305	no		0.839286	2.38253e-05	yes	+	1.29277	7.1221e-10	yes	+	0.592188	0.00296962	yes	+
N07G08		No blast match				4.50587	4.49965	4.63912	6.7492	-0.00622791	0.975931	no		-0.124783	0.603288	no		1.83535	6.59472e-14	yes	+	-0.125741	0.557616	no		1.72546	3.9968e-15	yes	+	1.98991	2.66454e-15	yes	+
N07G09						6.66579	6.17334	6.78285	6.58717	-0.492446	0.00734257	yes	-	-0.140976	0.476282	no		-0.486588	0.0153692	yes	-	0.344284	0.0655761	no		-0.110263	0.56169	no		-0.31584	0.12118	no
N07G10		No blast match			P-02	6.52675	6.47141	5.96921	6.5696	-0.0553351	0.765172	no		-0.815572	2.25827e-05	yes	-	-0.365122	0.0694346	no		-0.767422	2.41238e-05	yes	-	-0.425906	0.0256516	yes	-	0.480222	0.0152221	yes	+
N07G11	pBS/KS				pBS/SK						n/a	n/a			n/a	n/a			n/a	n/a			n/a	n/a			n/a	n/a			n/a	n/a
N07G12		low quality sequence				4.99165	5.09079	4.70749	5.07905	0.0991399	0.645587	no		-0.542198	0.0203262	no		-0.320577	0.079196	no		-0.648524	0.00483904	yes	-	-0.535837	0.00262687	yes	-	0.251394	0.20798	no
N07H01						10.8943	11.0062	11.6909	11.5175	0.111961	0.589377	no		0.538609	0.0263567	no		0.215291	0.367307	no		0.419462	0.0622099	no		-0.0127898	0.953836	no		-0.293545	0.248101	no
N07H02						8.54092	7.61292	7.9057	7.93758	-0.927992	1.22232e-05	yes	-	-0.893252	0.000208394	yes	-	-1.0113	9.07193e-06	yes	-	0.0275544	0.90329	no		-0.199433	0.348942	no		-0.0882805	0.714713	no
N07H03						9.32703	9.79556	9.25174	9.10158	0.468525	0.0291035	no		-0.333321	0.193233	no		-0.633425	0.00674771	yes	-	-0.809032	0.00105714	yes	-	-1.21807	5.22011e-08	yes	-	-0.270331	0.305508	no
N07H04						8.85368	6.82448	8.7573	9.22436	-2.02921	0	yes	-	-0.354412	0.131688	no		-0.0372903	0.862891	no		1.66761	9.12159e-13	yes	+	1.8758	0	yes	+	0.346894	0.182772	no
N07H05		No blast match			P-02	5.75672	5.72325	5.84918	6.16352	-0.0334748	0.881129	no		-0.165575	0.479577	no		-0.00116943	0.995711	no		-0.139286	0.534197	no		-0.0838147	0.684966	no		0.194178	0.372553	no
N07H06		adenylate kinase family protein [Arabidopsis thaliana]	NP_181262.1	0.09		5.37265	6.38436	5.6876	6.6228	1.01171	1.18375e-08	yes	+	0.0569104	0.788123	no		0.842174	1.5372e-05	yes	+	-0.961981	3.81668e-06	yes	-	-0.285652	0.134543	no		0.815036	0.000259972	yes	+
N07H07						6.62085	6.21612	6.4079	6.54333	-0.404727	0.0462116	no		-0.470972	0.0143273	yes	-	-0.485485	0.0154961	yes	-	-0.0734307	0.713957	no		-0.196878	0.344491	no		0.015259	0.93852	no
N07H08		No blast match				9.40638	7.40529	9.18822	9.80491	-2.00109	0	yes	-	-0.476191	0.0460176	no		-0.00944726	0.965412	no		1.51771	3.66974e-10	yes	+	1.87552	0	yes	+	0.496516	0.0617683	no
N07H09		No blast match				5.66381	5.26609		5.53936	-0.397723	0.0497749	no			n/a	n/a		-0.532422	0.00724707	yes	-		n/a	n/a		-0.250819	0.235361	no			n/a	n/a
N07H10						7.18844	6.74705	6.75402	7.06235	-0.44139	0.0171635	yes	-	-0.692445	0.000401654	yes	-	-0.534051	0.00858483	yes	-	-0.258241	0.173033	no		-0.208781	0.289988	no		0.188166	0.363689	no
N07H11						6.76068	7.4662	6.24613	6.22864	0.705518	0.000275125	yes	+	-0.772585	5.196e-05	yes	-	-0.940006	1.95623e-06	yes	-	-1.48529	6.66134e-15	yes	-	-1.76164	0	yes	-	-0.137648	0.478855	no
N07H12		geraniol 10-hydroxylase [Catharanthus roseus] (putative ripening-related P-450 enzyme)	CAC80883.1	0.0001	P-48	8.92288	9.68177	9.98564	9.7278	0.75889	0.00146564	yes	+	0.804732	0.0065582	yes	+	0.396958	0.136932	no		0.0386563	0.899378	no		-0.478052	0.0850566	no		-0.378002	0.249595	no
N08A01						6.46277	6.58998	7.16528	7.13648	0.127205	0.545675	no		0.444471	0.0825179	no		0.265734	0.244295	no		0.31008	0.174381	no		0.0224088	0.909279	no		-0.148965	0.54272	no
N08A02-2		GTP-binding nuclear protein RAN1 -tomato	P38546	2e-85		6.01841	6.54568		8.22507	0.527267	0.0118053	yes	+		n/a	n/a		1.79869	2.33147e-14	yes	+		n/a	n/a		p-value	1.99119e-08	yes	+		n/a	n/a
N08A03						5.79937	5.61238		6.58178	-0.186993	0.358936	no			n/a	n/a		0.374443	0.0602825	no			n/a	n/a		0.445316	0.0346845	no			n/a	n/a
N08A04						5.48992	5.36432	6.0175	6.19833	-0.1256	0.570179	no		0.269552	0.19492	no		0.300444	0.159362	no		0.387966	0.0558921	no		0.309923	0.137346	no		0.0606639	0.755112	no
N08A05						5.71987	6.77733	7.1228	7.96009	1.05746	3.67642e-07	yes	+	1.1449	4.0742e-07	yes	+	1.83225	2.22045e-15	yes	+	0.0802608	0.688251	no		0.658677	0.00135857	yes	+	0.717123	0.00135912	yes	+
N08A06						6.57204	6.36018	6.87065	6.91664	-0.211856	0.250936	no		0.0405827	0.839432	no		-0.0633695	0.755899	no		0.245253	0.195905	no		0.0323661	0.867081	no		-0.0741799	0.721974	no
N08A07		hypothetical protein AN7411.2 [Aspergillus nidulans]	EAA61782.1	2e-28	P-18	4.85894	6.77271	7.23753	9.89823	1.91376	0	yes	+	2.12056	0	yes	+	4.63132	0	yes	+	0.199609	0.390477	no		2.60143	0	yes	+	2.54053	0	yes	+
N08A08						8.58887	8.11626	7.83799	8.41594	-0.472614	0.0148101	yes	-	-1.00892	4.91493e-06	yes	-	-0.580902	0.00604802	yes	-	-0.54349	0.0171883	yes	-	-0.224408	0.305882	no		0.457788	0.0599021	no
N08A09						5.2001	5.14078	5.15091	5.6519	-0.0593186	0.783934	no		-0.307221	0.1874	no		0.0438355	0.840997	no		-0.255088	0.267523	no		-0.012966	0.951983	no		0.380829	0.100837	no
N08A10						6.08905	6.97269	6.81201	7.12943	0.883632	3.27092e-06	yes	+	0.464927	0.0194655	no		0.632411	0.00211571	yes	+	-0.425891	0.0276034	no		-0.36734	0.0666668	no		0.197257	0.345109	no
N08A11						4.83096	4.66608	4.65091		-0.164886	0.424663	no		-0.438084	0.0619823	no			n/a	n/a		-0.280384	0.203466	no			n/a	n/a			n/a	n/a
N08A12						7.99933	7.82576	8.62867	8.49124	-0.173566	0.36918	no		0.37131	0.113607	no		0.083949	0.693509	no		0.537691	0.0246999	no		0.141395	0.516969	no		-0.257589	0.313546	no
N08B01						6.41222	6.81575	7.17916	7.0578	0.403529	0.0534286	no		0.508911	0.0318208	no		0.237611	0.247568	no		0.0981964	0.691612	no		-0.282038	0.194736	no		-0.241527	0.323558	no
N08B02	no DNA				no DNA	5.96442	4.80038		5.18229	-1.16404	1.13234e-07	yes	-		n/a	n/a		-1.1901	3.83324e-09	yes	-		n/a	n/a		-0.142184	0.428781	no			n/a	n/a
N08B03						7.5029	6.63159	5.13416	6.30464	-0.871306	1.9831e-06	yes	-	-2.62677	0	yes	-	-1.60622	3.25295e-13	yes	-	-1.76265	2.22045e-16	yes	-	-0.851037	7.5243e-05	yes	-	1.05032	2.07469e-05	yes	+
N08B04		No blast match			P-05	10.4285	10.4156	10.3081	9.93489	-0.0129256	0.951963	no		-0.378415	0.116343	no		-0.901605	3.64006e-05	yes	-	-0.372675	0.15976	no		-1.0048	4.01839e-05	yes	-	-0.493418	0.0657616	no
N08B05						7.54002	7.74468	8.96309	8.72806	0.204668	0.290877	no		1.16504	1.10153e-06	yes	+	0.780079	0.000293294	yes	+	0.953191	8.45357e-05	yes	+	0.459291	0.0361056	no		-0.355193	0.172055	no
N08B06		Aminomethyltransferase, mitochondrial precursor (Glycine cleavage system T protein) (GCVT)	O23936	3e-29		5.88691	6.5872	6.60263	7.24706	0.700287	0.000619226	yes	+	0.457691	0.0181849	no		0.952178	3.67307e-06	yes	+	-0.249782	0.223076	no		0.135771	0.530205	no		0.524259	0.010977	yes	+
N08B07		No blast match				6.29946	6.19012	6.69817	6.89956	-0.109335	0.55373	no		0.140682	0.475257	no		0.192134	0.346797	no		0.242831	0.189709	no		0.185349	0.336322	no		0.0812237	0.691521	no
N08B08						5.02565	4.97044	4.66273	5.23617	-0.0552108	0.79584	no		-0.62095	0.00783505	yes	-	-0.197449	0.311201	no		-0.572925	0.0120445	yes	-	-0.258358	0.170602	no		0.453273	0.0317451	no
N08B09						7.13104	7.68841	6.78694	6.87432	0.557371	0.00416121	yes	+	-0.602134	0.00218642	yes	-	-0.664686	0.000985179	yes	-	-1.16669	4.6816e-09	yes	-	-1.33818	5.74369e-11	yes	-	-0.0327797	0.873715	no
N08B10						4.98608	4.96673	4.93873	5.33242	-0.019346	0.927783	no		-0.30538	0.19114	no		-0.0616323	0.75989	no		-0.29322	0.198578	no		-0.158406	0.417127	no		0.27352	0.207675	no
N08B11	pACS1				pACS1						n/a	n/a			n/a	n/a			n/a	n/a			n/a	n/a			n/a	n/a			n/a	n/a
N08B12		Ribosomal L18ae protein family [Aspergillus fumigatus Af293]	EAL88163.1	1e-22	P-09	5.53511	5.53222	5.65937	5.9646	-0.00289367	0.988542	no		-0.133775	0.482175	no		0.0215148	0.909782	no		-0.138067	0.502282	no		-0.0917116	0.655164	no		0.185062	0.341179	no
N08C01						5.19008	4.95405	5.86257	5.36576	-0.236023	0.26832	no		0.414468	0.043964	no		-0.232285	0.254335	no		0.643305	0.0012359	yes	+	-0.112382	0.56856	no		-0.616981	0.00109632	yes	-
N08C02						6.18064	6.05807	6.68796	6.78576	-0.122564	0.506287	no		0.249293	0.205017	no		0.197152	0.331712	no		0.364672	0.048587	no		0.203597	0.288239	no		-0.0223686	0.912499	no
N08C03						6.68962	6.87515	6.82837	7.31893	0.185529	0.374774	no		-0.119281	0.548644	no		0.221346	0.284815	no		-0.311996	0.142924	no		-0.0803033	0.715758	no		0.370399	0.0790769	no
N08C04		No blast match			P-05	5.65124	5.51761	6.12903	6.89961	-0.133635	0.550499	no		0.219753	0.340214	no		0.840394	0.000149214	yes	+	0.346202	0.120664	no		0.857909	6.07891e-05	yes	+	0.650413	0.00322542	yes	+
N08C05						6.04495	5.14168	5.6879	6.4043	-0.90327	6.67708e-05	yes	-	-0.615086	0.00476767	yes	-	-0.0486188	0.826739	no		0.280997	0.168363	no		0.738531	0.000395848	yes	+	0.59624	0.00274611	yes	+
N08C06						6.43737	7.09713	6.14957	6.18652	0.659765	0.000573469	yes	+	-0.545831	0.00445677	yes	-	-0.658819	0.000890226	yes	-	-1.21278	9.04807e-11	yes	-	-1.4347	1.24789e-13	yes	-	-0.0832151	0.667851	no
N08C07		phragmoplastin 5 - soybean (GTP-binding protein; dynamin-like protein)	S63668	5e-40			5.23645	6.01581	6.38921		n/a	n/a			n/a	n/a			n/a	n/a		0.514146	0.010997	yes	+	0.628675	0.00267246	yes	+	0.253235	0.196498	no
N08C08-2		hypothetical protein [Oryza sativa (japonica cu...	XP_481575.1	6e-39	P-14	5.97067	5.94696	6.55601	6.90632	-0.0237075	0.906943	no		0.327316	0.130289	no		0.527685	0.00943587	yes	+	0.343838	0.124564	no		0.435272	0.0393758	no		0.230141	0.304858	no
N08C09						5.69711	5.54678	5.71728	5.83994	-0.150331	0.502866	no		-0.237866	0.311403	no		-0.265139	0.252514	no		-0.0947206	0.676475	no		-0.230928	0.301735	no		0.00249916	0.991488	no
N08C10						6.04678	6.43907	6.66396	6.74195	0.392291	0.0337818	no		0.359148	0.0666035	no		0.2872	0.155677	no		-0.0403297	0.827744	no		-0.221211	0.249736	no		-0.0421747	0.835237	no
N08C11		chloroplast ribosomal protein L1 [Pisum sativum]	CAA58020.1	2e-50			4.44488	4.40251	6.99818		n/a	n/a			n/a	n/a			n/a	n/a		-0.307585	0.145362	no		2.02921	0	yes	+	2.47551	0	yes	+
N08C12						4.82509	6.4509	5.32255	6.15355	1.62581	4.44089e-16	yes	+	0.239426	0.304603	no		0.92049	1.28043e-05	yes	+	-1.39357	4.81934e-11	yes	-	-0.821436	1.13421e-05	yes	-	0.710836	0.00142954	yes	+
N08D01		expressed protein [Arabidopsis thaliana] (PGPS/D12 [Petunia x hybrida])	NP_680337.2	4e-18	P-20	5.89376	6.10524	6.34467	6.08566	0.211474	0.295309	no		0.192876	0.312552	no		-0.216075	0.324378	no		-0.0257847	0.897279	no		-0.54367	0.0165756	yes	-	-0.379179	0.0807123	no
N08D02						6.07221	6.01525	6.45946	6.41266	-0.0569619	0.756974	no		0.12922	0.503173	no		-0.067523	0.735268	no		0.178996	0.323778	no		-0.126681	0.501568	no		-0.16697	0.397262	no
N08D03						5.41902	5.96177	6.08349	7.44403	0.54275	0.00652666	yes	+	0.406442	0.0490314	no		1.61704	3.37508e-13	yes	+	-0.143493	0.42556	no		0.958174	1.2814e-06	yes	+	1.24037	1.41085e-09	yes	+
N08D04						11.5748	11.9695	11.6041	11.839	0.394705	0.022916	no		-0.22875	0.313376	no		-0.143792	0.51516	no		-0.630641	0.00342854	yes	-	-0.654617	0.00175429	yes	-	0.11473	0.65307	no
N08D05						5.83544	5.73975	6.14878	6.17376	-0.0956836	0.601946	no		0.0553124	0.770962	no		-0.0696459	0.722688	no		0.14381	0.426404	no		-0.0900824	0.630689	no		-0.0951859	0.623321	no
N08D06						5.3086	5.26974	5.66811	5.66791	-0.0388698	0.845767	no		0.101475	0.626181	no		-0.0486588	0.824914	no		0.133159	0.473152	no		-0.125909	0.526058	no		-0.120362	0.561186	no
N08D07		No blast match			P-39	5.29585	5.45439	5.80377	6.01388	0.158537	0.468566	no		0.249891	0.22748	no		0.310059	0.137265	no		0.0841682	0.681105	no		0.0354024	0.863825	no		0.0899408	0.642939	no
N08D08						5.25176	5.0758	5.2985	5.51923	-0.175961	0.373601	no		-0.211295	0.363606	no		-0.140499	0.508926	no		-0.04252	0.840692	no		-0.080658	0.670344	no		0.100569	0.655712	no
N08D09						4.68989	5.14535	4.83975	5.16359	0.455458	0.0379501	no		-0.108174	0.647576	no		0.0657266	0.733753	no		-0.570818	0.0134219	yes	-	-0.505852	0.00657589	yes	-	0.203673	0.32308	no
N08D10						4.71466	4.98523	5.60748	6.36187	0.270572	0.21156	no		0.634796	0.0025906	yes	+	1.23925	7.15296e-09	yes	+	0.357038	0.0771666	no		0.852554	3.36661e-05	yes	+	0.634222	0.00146852	yes	+
N08D11						5.21185	5.39706	4.96055	5.12629	0.185206	0.395827	no		-0.509338	0.0292963	no		-0.493526	0.00825108	yes	-	-0.70173	0.00251946	yes	-	-0.794852	1.7455e-05	yes	-	0.0455841	0.822486	no
N08D12		unknown [Solanum tuberosum]	ABA81879.1	1e-07		6.17837	5.77152	6.40538	6.32554	-0.40685	0.0466966	no		-0.0310179	0.872221	no		-0.260802	0.190778	no		0.368646	0.067073	no		0.0299273	0.885346	no		-0.200012	0.307584	no
N08E01						6.06797	7.72308	6.79008	6.91807	1.6551	0	yes	+	0.46408	0.0193333	no		0.442131	0.0301012	no		-1.19821	1.88869e-09	yes	-	-1.32909	8.77425e-11	yes	-	0.00782365	0.969803	no
N08E02		esterase/lipase/thioesterase family protein [Arabidopsis thaliana]	NP_566220.1	0.04		6.34155	6.48987	6.45344	6.55986	0.148326	0.424602	no		-0.146135	0.497907	no		-0.189653	0.346341	no		-0.301647	0.142781	no		-0.454099	0.0173661	yes	-	-0.0137453	0.95019	no
N08E03						5.60274	4.80992	5.73316	5.46403	-0.792815	0.000229371	yes	-	-0.127608	0.548004	no		-0.54667	0.0109602	yes	-	0.658021	0.000819955	yes	+	0.130025	0.514206	no		-0.389289	0.0473877	no
N08E04						6.78622	6.87762	7.8645	7.83795	0.0914009	0.626767	no		0.820247	0.000267999	yes	+	0.643759	0.00230076	yes	+	0.72166	0.00103088	yes	+	0.436238	0.0338979	no		-0.146716	0.541058	no
N08E05						7.23462	7.52938	8.17924	7.95476	0.294761	0.126683	no		0.686591	0.00279805	yes	+	0.312173	0.138722	no		0.384645	0.0961536	no		-0.0987083	0.642229	no		-0.344646	0.161701	no
N08E06						6.01281	5.68745	6.50905	6.57071	-0.325359	0.078697	no		0.238208	0.217794	no		0.149935	0.455041	no		0.556381	0.00240104	yes	+	0.359174	0.0601723	no		-0.0585006	0.76888	no
N08E07	pPAL				pPAL	5.43462	7.19708	6.95081	8.33251	1.76245	0	yes	+	1.25816	6.41439e-09	yes	+	2.48992	0	yes	+	-0.511481	0.0102347	yes	-	0.611347	0.00402644	yes	+	1.26154	1.29585e-08	yes	+
N08E08						4.83014	4.61875	4.84975	5.41616	-0.211394	0.302122	no		-0.238424	0.309943	no		0.178047	0.391986	no		-0.0342159	0.875847	no		0.273321	0.150179	no		0.446243	0.044357	no
N08E09						6.40702	5.78073	6.46135	6.28796	-0.626283	0.00282133	yes	-	-0.203699	0.347833	no		-0.527022	0.0176187	yes	-	0.415398	0.0225947	no		-0.0168596	0.928609	no		-0.293551	0.134713	no
N08E10-2		sinapyl alcohol dehydrogenase, putative [Populus tremula x Populus tremuloides] (cinnamyl-alcohol dehydrogenase [Medicago sativa]; NAD-dependent mannitol dehydrogenase; alcohol NADP+ oxidoreductase)	AAM95578.1	8e-46	P-25 / P-57	5.83342	5.62432	5.89296	6.28771	-0.209099	0.256239	no		-0.198484	0.299922	no		0.0463237	0.814288	no		0.00342956	0.985059	no		0.139303	0.461376	no		0.27458	0.161744	no
N08E11						5.50108	5.92052	6.10747	6.74687	0.419441	0.0369725	no		0.348359	0.0936837	no		0.83782	0.000120083	yes	+	-0.0782683	0.663885	no		0.302258	0.114659	no		0.519233	0.00895919	yes	+
N08E12						4.6685	4.77071	4.55364	5.73969	0.102209	0.630145	no		-0.372896	0.115111	no		0.663223	0.00324139	yes	+	-0.482291	0.0308271	no		0.444894	0.035217	no		1.06589	6.15822e-06	yes	+
N08F01						5.69365	5.22949	5.95766	6.19116	-0.46416	0.0381126	no		0.00598341	0.977474	no		0.0895452	0.679739	no		0.462958	0.0222586	no		0.437586	0.035185	no		0.113334	0.560788	no
N08F02		tropinone reductase, probable [imported] - Arabidopsis thaliana (short-chain dehydrogenase/reductase (SDR) family protein;	C84693	2e-21		5.74432	7.37969	5.81933	8.55733	1.63537	0	yes	+	-0.183027	0.392676	no		2.40504	0	yes	+	-1.82558	0	yes	-	0.653559	0.00243214	yes	+	2.61784	0	yes	+
N08F03		deoxyxylulose 5-phosphate synthase, 1-deoxyxylulose 5-phosphate synthase [Catharanthus roseus]	CAA09804.2	2e-30	P-17	6.02915	6.20267	6.95555	7.17538	0.173524	0.441023	no		0.668374	0.00292604	yes	+	0.738267	0.00119473	yes	+	0.487664	0.02019	yes	+	0.448623	0.0355181	no		0.0996658	0.63948	no
N08F04						5.35806	5.51117	6.07033	6.80166	0.153111	0.484929	no		0.454241	0.0272234	no		1.03563	1.63508e-05	yes	+	0.293944	0.146807	no		0.766397	0.00126036	yes	+	0.61116	0.00665724	yes	+
N08F05						5.2677	5.43273	6.04327	6.14953	0.16503	0.408837	no		0.517537	0.0115316	yes	+	0.473859	0.0241474	yes	+	0.345321	0.0585834	no		0.192708	0.306618	no		-0.0139063	0.942812	no
N08F06						6.00664	5.45004	5.87673	5.94362	-0.556591	0.00690398	yes	-	-0.387937	0.0442732	no		-0.47098	0.0152046	yes	-	0.161468	0.428925	no		-0.0305094	0.881817	no		-0.0532708	0.781422	no
N08F07						6.09403	7.14738	6.18099	6.09767	1.05335	8.10053e-07	yes	+	-0.17107	0.422542	no		-0.404331	0.0666613	no		-1.2316	8.32264e-08	yes	-	-1.5738	2.81395e-11	yes	-	-0.203488	0.389032	no
N08F08						8.51454	10.4248	9.92299	9.55125	1.91028	0	yes	+	1.15041	2.01391e-06	yes	+	0.628736	0.00387837	yes	+	-0.767053	0.00186178	yes	-	-1.39766	3.43655e-10	yes	-	-0.491901	0.0659629	no
N08F09						6.89454	6.67009	7.70116	7.0438	-0.224452	0.226066	no		0.548594	0.0302875	no		-0.258708	0.204505	no		0.765861	0.00195414	yes	+	-0.150376	0.443992	no		-0.77753	0.00293782	yes	-
N08F10						5.20185	4.77009	5.09104	5.53582	-0.431758	0.0385603	no		-0.368842	0.113859	no		-0.0739944	0.728576	no		0.0557297	0.802768	no		0.241643	0.231747	no		0.32462	0.153378	no
N08F11						5.51245	5.9986	6.01789	7.01884	0.486155	0.015647	yes	+	0.247414	0.23511	no		1.09843	6.08501e-07	yes	+	-0.245927	0.172671	no		0.49615	0.0104897	yes	+	0.880784	1.22074e-05	yes	+
N08F12		dehydrogenase, short-chain dehydrogenase Tic32 [Pisum sativum]	AAS38575.1	3e-32	P-32				6.25931		n/a	n/a			n/a	n/a			n/a	n/a			n/a	n/a			n/a	n/a			n/a	n/a
N08G01		expressed protein [Arabidopsis thaliana]	NP_200377.1	9e-17	P-54	6.268	7.37371	8.37562	9.4771	1.10571	1.27283e-08	yes	+	1.84959	3.55271e-15	yes	+	2.80113	0	yes	+	0.736693	0.00158103	yes	+	1.5793	7.4829e-13	yes	+	0.981315	0.000133073	yes	+
N08G02	pACO				pACO		6.71138	7.14261	9.43349		n/a	n/a			n/a	n/a			n/a	n/a		0.166015	0.448266	no		2.19802	0	yes	+	2.17072	0	yes	+
N08G03						6.79032	6.10921	7.49997	8.10128	-0.681104	0.000200895	yes	-	0.451621	0.0373537	no		0.90299	2.28613e-05	yes	+	1.12554	5.69558e-08	yes	+	1.46797	5.41123e-13	yes	+	0.481142	0.040026	no
N08G04		homogentisate phytylprenyltransferase family protein (HPT1) / tocopherol phytyltransferase family protein (TPT1) [Arabidopsis thaliana]	NP_849984.1	5e-09	P-11	5.02631	7.29115	6.71238	7.41618	2.26484	0	yes	+	1.42804	8.05289e-12	yes	+	1.9819	0	yes	+	-0.843988	1.41424e-05	yes	-	-0.399057	0.0526593	no		0.583639	0.00532437	yes	+
N08G05		deoxyxylulose 5-phosphate synthase, 1-deoxyxylulose 5-phosphate synthase [Catharanthus roseus]	CAA09804.2	1e-28	P-17	5.75208	5.61382	6.263	7.33959	-0.138257	0.538336	no		0.252889	0.233046	no		1.17954	1.91574e-07	yes	+	0.383961	0.0571777	no		1.20168	3.07139e-08	yes	+	0.956425	2.72643e-06	yes	+
N08G06						6.04745	6.17573	6.76538	7.89716	0.12828	0.52749	no		0.459905	0.0200531	no		1.44175	1.1021e-11	yes	+	0.324439	0.114239	no		1.19735	4.82559e-08	yes	+	1.01161	2.41474e-06	yes	+
N08G07						5.19774	5.12065	5.56377	5.82421	-0.0770955	0.721234	no		0.107995	0.604045	no		0.218495	0.331089	no		0.177905	0.38467	no		0.17947	0.417749	no		0.140272	0.511872	no
N08G08						4.6266		4.72778	5.4239		n/a	n/a		-0.156849	0.509329	no		0.389333	0.0658619	no			n/a	n/a			n/a	n/a		0.575954	0.00958749	yes	+
N08G09		calcineurin-like phosphoesterase family protein [Arabidopsis thaliana]	NP_188686.2	6e-43		7.03418	8.42027	8.08197	9.26046	1.38609	2.93965e-12	yes	+	0.789751	0.000548275	yes	+	1.81831	2.22045e-16	yes	+	-0.603523	0.00981747	yes	-	0.316103	0.159803	no		1.05833	2.61559e-05	yes	+
N08G10		expressed protein [Arabidopsis thaliana]	NP_564751.1	2e-10	P-22	4.58138	4.49537	4.83182	7.94287	-0.0860052	0.673758	no		-0.00758954	0.974621	no		2.95352	0	yes	+	0.0712298	0.739716	no		2.9234	0	yes	+	2.99088	0	yes	+
N08G11	pBS/KS				pBS/SK						n/a	n/a			n/a	n/a			n/a	n/a			n/a	n/a			n/a	n/a			n/a	n/a
N08G12						9.31428	9.69697	9.10044	8.42653	0.382686	0.0490155	no		-0.471868	0.0474522	no		-1.29572	8.26352e-10	yes	-	-0.861741	0.000466907	yes	-	-1.79453	4.44089e-16	yes	-	-0.794078	0.00222223	yes	-
N08H01-2		non-photosynthetic ferredoxin [citrus sinensis]	CAA87068.1	1e-33	P-49	6.31955	6.72609	6.54497	8.68586	0.406549	0.0549444	no		-0.032603	0.8811	no		1.95835	2.22045e-16	yes	+	-0.446338	0.016153	yes	-	1.43568	8.6926e-12	yes	+	2.02072	0	yes	+
N08H02						6.30492	6.03292	5.82371	6.59801	-0.271994	0.193394	no		-0.73924	0.00188737	yes	-	-0.11488	0.608649	no		-0.474432	0.0211926	no		0.0409933	0.829252	no		0.654132	0.00312331	yes	+
N08H03		HSP70 [Citrus x paradisi]	AAP33015.1	9e-43		6.40961	7.19494	7.81058	9.04433	0.785331	4.55926e-05	yes	+	1.14294	3.78537e-07	yes	+	2.22676	0	yes	+	0.350424	0.113992	no		1.32531	9.79959e-10	yes	+	1.11359	6.01162e-06	yes	+
N08H04						8.18644	7.66088	8.58542	8.60954	-0.525556	0.0252508	no		0.140949	0.575615	no		0.0151343	0.953834	no		0.659319	0.0104458	yes	+	0.42457	0.111669	no		-0.0960422	0.733325	no
N08H05						6.74243	7.5576	7.04191	7.0021	0.815172	2.84171e-05	yes	+	0.0414555	0.839313	no		-0.1483	0.467279	no		-0.780902	0.000138105	yes	-	-1.07959	1.2885e-07	yes	-	-0.159983	0.45409	no
N08H06						5.60387	5.63914	6.1079	6.4948	0.0352707	0.873943	no		0.245997	0.240807	no		0.482957	0.0265592	no		0.203541	0.312657	no		0.331566	0.114247	no		0.266732	0.174754	no
N08H07						9.99817	10.4387	10.2761	9.81337	0.440508	0.0205935	no		0.0198634	0.943534	no		-0.592771	0.00649933	yes	-	-0.42783	0.133111	no		-1.1494	2.69558e-07	yes	-	-0.582862	0.0551584	no
N08H08						6.18108	6.47575	6.43089	6.66478	0.294673	0.150465	no		-0.00822212	0.966034	no		0.075729	0.707882	no		-0.310081	0.124627	no		-0.335064	0.111545	no		0.113724	0.567776	no
N08H09		UDP-sugar transporter-related [Arabidopsis thaliana]	NP_194954.1	2e-10	P-13	5.44559	5.32133		5.88443	-0.12426	0.572791	no			n/a	n/a		0.030871	0.882144	no			n/a	n/a		0.0390106	0.848214	no			n/a	n/a
N08H10						6.29545	8.14062	6.96614	7.14345	1.84518	0	yes	+	0.41266	0.0676509	no		0.44003	0.0541571	no		-1.4397	2.88591e-12	yes	-	-1.52127	3.46612e-13	yes	-	0.0571422	0.788273	no
N08H11						6.48251	6.37943	6.37815	5.84311	-0.103077	0.577277	no		-0.36239	0.0598426	no		-1.04737	1.02601e-06	yes	-	-0.266498	0.14137	no		-1.06041	2.06756e-07	yes	-	-0.655207	0.00191296	yes	-
N08H12						7.0412	8.04917	6.83347	6.32073	1.00797	4.26269e-06	yes	+	-0.465767	0.0546178	no		-1.12844	3.05542e-06	yes	-	-1.48092	6.16651e-11	yes	-	-2.25253	0	yes	-	-0.6329	0.0108281	yes	-
N09A01		beta-carotene hydroxylase [Citrus unshiu]	AAG33636.1	1e-33		9.92929	10.2455	9.72974	9.831	0.316193	0.0988565	no		-0.457586	0.0576832	no		-0.506259	0.0201382	yes	-	-0.780965	0.0015842	yes	-	-0.938572	2.94358e-05	yes	-	-0.0189008	0.943799	no
N09A02						5.13314	4.85879		5.65371	-0.274351	0.193208	no			n/a	n/a		0.112595	0.606078	no			n/a	n/a		0.270826	0.197456	no			n/a	n/a
N09A03						6.5852	8.28733	7.6065	8.35606	1.70214	0	yes	+	0.763273	0.000524438	yes	+	1.3629	2.62715e-10	yes	+	-0.946051	2.36531e-05	yes	-	-0.455358	0.0379865	no		0.629399	0.00825996	yes	+
N09A04						6.66322	6.16738	6.95185	6.88974	-0.495844	0.0275231	no		0.0305945	0.891531	no		-0.18145	0.420904	no		0.519253	0.0133174	yes	+	0.198275	0.347264	no		-0.182272	0.386072	no
N09A05						8.41794	8.26229	9.5027	9.40148	-0.155645	0.424388	no		0.82673	0.000610182	yes	+	0.575571	0.0080603	yes	+	0.975189	8.53787e-05	yes	+	0.615096	0.00625256	yes	+	-0.221387	0.405529	no
N09A06						5.81555	5.4547	6.27649	6.39987	-0.360856	0.0779926	no		0.202908	0.338373	no		0.176351	0.37301	no		0.556579	0.0127301	yes	+	0.421088	0.0451465	no		0.00321572	0.988188	no
N09A07											n/a	n/a			n/a	n/a			n/a	n/a			n/a	n/a			n/a	n/a			n/a	n/a
N09A08						7.21058	7.15762	6.51876	7.30708	-0.0529629	0.780076	no		-0.949851	7.14238e-07	yes	-	-0.31147	0.12923	no		-0.904074	1.93699e-06	yes	-	-0.374627	0.0659612	no		0.668153	0.00115078	yes	+
N09A09						5.25869	5.19662	5.28062	5.80072	-0.0620739	0.775158	no		-0.236102	0.310342	no		0.13406	0.550252	no		-0.181214	0.43072	no		0.0800139	0.717998	no		0.399934	0.0910903	no
N09A10								6.65769	7.16438		n/a	n/a			n/a	n/a			n/a	n/a			n/a	n/a			n/a	n/a		0.386529	0.0609386	no
N09A11						6.19558	6.52594	6.2662	5.98526	0.330364	0.146708	no		-0.187409	0.384918	no		-0.618286	0.00470937	yes	-	-0.524958	0.00913002	yes	-	-1.06477	1.95966e-07	yes	-	-0.401105	0.0359802	no
N09A12						4.65971	4.50157	4.47688		-0.158133	0.435716	no		-0.440853	0.0623752	no			n/a	n/a		-0.289906	0.175545	no			n/a	n/a			n/a	n/a
N09B01						5.56135	5.55406	6.39283	6.74704	-0.00728792	0.971179	no		0.573453	0.00639544	yes	+	0.777725	8.64336e-05	yes	+	0.573555	0.0104415	yes	+	0.668893	0.00165022	yes	+	0.234045	0.288987	no
N09B02	no DNA				no DNA						n/a	n/a			n/a	n/a			n/a	n/a			n/a	n/a			n/a	n/a			n/a	n/a
N09B03		nectarin 5 [Nicotiana langsdorffii x Nicotiana sanderae] (berberine bridge enzyme-like protein; FAD-linked oxidoreductase)	AAP30841.1	7e-15	P-27	5.0984	5.86273	5.72723	8.94907	0.764327	0.000383957	yes	+	0.370802	0.104318	no		3.4427	0	yes	+	-0.400711	0.0745963	no		2.56226	0	yes	+	3.10168	0	yes	+
N09B04-2		Cytochrome P450 79A1 (Tyrosine N-monooxygenase) (Cytochrome P450Tyr)	Q43135	3e-29	P-43	10.281	8.14703	9.16882	10.0425	-2.13395	0	yes	-	-1.37018	9.23104e-09	yes	-	-0.646472	0.00310052	yes	-	0.75658	0.0020984	yes	+	1.37136	1.44901e-09	yes	+	0.753485	0.0046576	yes	+
N09B05		ABC transporter, putative [imported] - [Arabidopsis thaliana]	D96693	5e-12	P-06	7.4184	6.95787	7.70221	8.98381	-0.46053	0.013757	yes	-	0.0257777	0.90672	no		1.15743	9.78167e-08	yes	+	0.479122	0.0273827	no		1.50184	2.40696e-12	yes	+	1.16143	1.87292e-06	yes	+
N09B06						6.20224	7.08791	6.83704	6.81227	0.885671	3.20937e-05	yes	+	0.376775	0.0594497	no		0.202071	0.320429	no		-0.516081	0.0170327	yes	-	-0.79972	0.000269372	yes	-	-0.144933	0.483461	no
N09B07		pathogenesis related protein, putative [Oryza sativa	NP_916778.1	5e-07				4.59155			n/a	n/a			n/a	n/a			n/a	n/a			n/a	n/a			n/a	n/a			n/a	n/a
N09B08						6.59511	6.58008	6.82066	7.3869	-0.0150305	0.935499	no		-0.032481	0.870352	no		0.38382	0.0648166	no		-0.0246363	0.896627	no		0.282731	0.15516	no		0.446074	0.0348066	no
N09B09						6.87058	6.66121	7.12661	7.43541	-0.209376	0.356522	no		-0.00200042	0.993003	no		0.156862	0.493098	no		0.20019	0.358225	no		0.250118	0.252708	no		0.188635	0.390662	no
N09B10						4.65491	5.02627	4.80142	5.15622	0.371359	0.0889884	no		-0.11152	0.638274	no		0.0933369	0.629308	no		-0.490065	0.0325432	no		-0.394142	0.0317214	no		0.23463	0.253779	no
N09B11	pACS1				pACS1						n/a	n/a			n/a	n/a			n/a	n/a			n/a	n/a			n/a	n/a			n/a	n/a
N09B12		ACC oxidase [Citrus sinensis]	AAG49361.1	2e-35	P-07	5.12889	6.95793	7.4058	9.44822	1.82904	0	yes	+	2.01888	0	yes	+	3.91136	0	yes	+	0.182657	0.384339	no		1.9662	0	yes	+	1.92225	8.88178e-16	yes	+
N09C01						6.66076	6.82814	6.8492	6.9163	0.167386	0.372831	no		-0.0695899	0.727173	no		-0.152432	0.453927	no		-0.244161	0.20492	no		-0.435937	0.0267772	no		-0.0530695	0.798583	no
N09C02		expressed protein [Arabidopsis thaliana]	NP_849433.1	3e-55		4.65719	4.56895			-0.0882426	0.667884	no			n/a	n/a			n/a	n/a			n/a	n/a			n/a	n/a			n/a	n/a
N09C03						7.74168	8.33829	9.38185	9.04009	0.596615	0.00238624	yes	+	1.38214	1.07639e-08	yes	+	0.890443	3.97333e-05	yes	+	0.77834	0.00169062	yes	+	0.177708	0.426721	no		-0.461926	0.0804585	no
N09C04						5.04419	5.17935	5.06326	5.14179	0.135158	0.532489	no		-0.23896	0.305376	no		-0.310369	0.0982646	no		-0.381304	0.0985276	no		-0.561647	0.002375	yes	-	-0.0416367	0.8383	no
N09C05		low quality sequence									n/a	n/a			n/a	n/a			n/a	n/a			n/a	n/a			n/a	n/a			n/a	n/a
N09C06						6.58283	6.61247	6.36488	6.39454	0.0296381	0.873414	no		-0.475985	0.0132266	yes	-	-0.596262	0.00279957	yes	-	-0.512809	0.00497488	yes	-	-0.742021	9.67259e-05	yes	-	-0.0905049	0.644733	no
N09C07							4.84178	4.64393	5.42794		n/a	n/a			n/a	n/a			n/a	n/a		-0.463065	0.0399357	no		0.0620647	0.754086	no		0.663836	0.00284319	yes	+
N09C08		pleiotropic drug resistance like protein [Nicotiana tabacum] (PDR-type ABC transporter)	BAB92011.1	2e-15	P-16	7.34715	7.81914	7.72886	9.45625	0.471993	0.0153817	yes	+	0.123681	0.575284	no		1.70113	9.10383e-15	yes	+	-0.355499	0.113116	no		1.11302	6.10801e-07	yes	+	1.60722	6.59361e-11	yes	+
N09C09											n/a	n/a			n/a	n/a			n/a	n/a			n/a	n/a			n/a	n/a			n/a	n/a
N09C10						4.41394	4.62728	4.49527	5.0674	0.213346	0.318286	no		-0.176698	0.465101	no		0.245495	0.202521	no		-0.39723	0.0693983	no		-0.0839705	0.605645	no		0.451966	0.0225543	no
N09C11						4.62392	4.69266	4.68281	5.22886	0.0687443	0.744267	no		-0.19914	0.402147	no		0.196974	0.323253	no		-0.27507	0.214003	no		0.0121097	0.94625	no		0.425886	0.0431531	no
N09C12		Hsc70, Heat shock protein cognate 70 Lycopersicon esculentum	AAB42159.1	7e-43		6.89311	7.17087	7.05125	6.42482	0.277754	0.145465	no		-0.0998958	0.62479	no		-0.876264	1.03511e-05	yes	-	-0.384836	0.0566354	no		-1.27014	9.74469e-11	yes	-	-0.746596	0.00036305	yes	-
N09D01						5.89752	5.86478	5.92527	6.3593	-0.0327382	0.884102	no		-0.230278	0.283471	no		0.0538179	0.807279	no		-0.204725	0.308285	no		-0.0295639	0.886571	no		0.313868	0.110203	no
N09D02						5.71445	6.13074	6.11627	6.09384	0.416291	0.0215989	no		0.143788	0.446493	no		-0.028575	0.895701	no		-0.279689	0.119903	no		-0.560987	0.00760968	yes	-	-0.142591	0.510809	no
N09D03						5.48286	5.27841			-0.204453	0.35427	no			n/a	n/a			n/a	n/a			n/a	n/a			n/a	n/a			n/a	n/a
N09D04						6.50016	6.39516	6.69485	6.5851	-0.104994	0.570245	no		-0.063341	0.747434	no		-0.323028	0.108591	no		0.0344676	0.852768	no		-0.334154	0.0795902	no		-0.229915	0.255106	no
N09D05		Ferrochelatase II, chloroplast precursor (Protoheme ferro-lyase) (Heme synthetase) [Cucumis sativus]	P42044	8e-41	P-28	5.13307	5.92054	6.04018	6.84148	0.787471	6.43396e-05	yes	+	0.649079	0.00147759	yes	+	1.30044	1.43418e-09	yes	+	-0.145578	0.419645	no		0.396849	0.0391819	no		0.681134	0.000648652	yes	+
N09D06						6.4243	6.92237	7.4473	7.36977	0.498073	0.00864892	yes	+	0.764973	0.000415307	yes	+	0.537503	0.00983342	yes	+	0.259714	0.217683	no		-0.0766899	0.704117	no		-0.197697	0.384827	no
N09D07		ORMDL family protein [Arabidopsis thaliana]	NP_199015.1	4e-49		6.21892	6.03672	6.1259	6.23761	-0.182191	0.323429	no		-0.351048	0.100413	no		-0.389272	0.050141	no		-0.176043	0.385406	no		-0.323201	0.0839345	no		-0.00845097	0.968768	no
N09D08						8.09905	7.69033	8.30067	7.87452	-0.408716	0.0334211	no		-0.0564028	0.806229	no		-0.632497	0.00239446	yes	-	0.345128	0.140485	no		-0.339901	0.110439	no		-0.546322	0.0273334	no
N09D09						7.96515	8.23058	8.75407	8.70447	0.265436	0.174583	no		0.530892	0.0246036	no		0.331359	0.122239	no		0.258269	0.287012	no		-0.0501978	0.820639	no		-0.169761	0.510623	no
N09D10						6.15346	5.9457	6.24804	6.18211	-0.207758	0.357887	no		-0.163451	0.448173	no		-0.379321	0.0861517	no		0.0371212	0.852437	no		-0.287684	0.161612	no		-0.186098	0.337342	no
N09D11						4.70092	5.65205	4.9437	5.00432	0.951127	1.51717e-05	yes	+	-0.0152525	0.948544	no		-0.104572	0.559578	no		-0.973566	2.56475e-05	yes	-	-1.17182	1.10485e-11	yes	-	-0.0595473	0.757797	no
N09D12		geraniol 10-hydroxylase [Catharanthus roseus]	CAC80883.1	5e-27	P-48	6.82285	7.04584	6.79844	6.24608	0.222991	0.239877	no		-0.282446	0.153194	no		-0.98474	6.16686e-07	yes	-	-0.512622	0.00816813	yes	-	-1.32385	7.9492e-12	yes	-	-0.672521	0.000841137	yes	-
N09E01						5.15733	5.01228	5.84341	5.89296	-0.145048	0.49834	no		0.428049	0.0375331	no		0.327659	0.110983	no		0.565911	0.00477112	yes	+	0.356587	0.0750432	no		-0.0706172	0.71199	no
N09E02											n/a	n/a			n/a	n/a			n/a	n/a			n/a	n/a			n/a	n/a			n/a	n/a
N09E03						7.6291	7.84903	8.04958	7.98736	0.219929	0.257542	no		0.16245	0.473331	no		-0.0497127	0.812999	no		-0.0646649	0.779398	no		-0.385761	0.0725001	no		-0.18239	0.455488	no
N09E04		berberine bridge enzyme-like protein [Arabidopsis thaliana]	AAN15688.1	2e-08	P-03	4.68563	5.47334	5.54443	8.51106	0.787716	0.000367949	yes	+	0.600777	0.0100425	yes	+	3.41747	0	yes	+	-0.194125	0.396631	no		2.51363	0	yes	+	2.84646	0	yes	+
N09E05						5.54718	5.61856	5.47665	5.69299	0.0713796	0.693112	no		-0.328563	0.127904	no		-0.262161	0.19914	no		-0.407129	0.0541089	no		-0.44966	0.0241922	yes	-	0.096175	0.678001	no
N09E06							4.44	4.6769	5.13073		n/a	n/a			n/a	n/a			n/a	n/a		-0.0283122	0.893747	no		0.166648	0.294907	no		0.333667	0.10129	no
N09E07	pPAL				pPAL	5.44869	7.26304	6.89211	8.28335	1.81435	0	yes	+	1.18539	3.77604e-08	yes	+	2.42669	0	yes	+	-0.636154	0.00133138	yes	-	0.49622	0.0197051	yes	+	1.27108	7.69156e-09	yes	+
N09E08		protease, zinc metalloproteinase homolog F3I6.6 - Arabidopsis ...	T00643	9e-31		4.93668	5.02879	5.13727	6.35	0.0921031	0.668186	no		-0.0574393	0.805503	no		1.00535	2.00288e-06	yes	+	-0.156728	0.492901	no		0.797127	0.00011167	yes	+	1.09256	1.25347e-06	yes	+
N09E09						9.40862	9.16855	9.45566	9.44108	-0.240068	0.219279	no		-0.210996	0.379767	no		-0.375508	0.0828494	no		0.0218858	0.930032	no		-0.25156	0.26669	no		-0.134739	0.612622	no
N09E10						5.85487	5.74561	5.84492	6.34614	-0.109252	0.627026	no		-0.267982	0.212581	no		0.0833068	0.705052	no		-0.165916	0.412538	no		0.0764384	0.713104	no		0.381061	0.0533088	no
N09E11						7.59497	7.05609	6.31496	7.54164	-0.538874	0.004066	yes	-	-1.53804	3.01315e-13	yes	-	-0.461296	0.0254601	no		-1.00635	1.53059e-06	yes	-	-0.0385414	0.850797	no		1.10651	1.02424e-06	yes	+
N09E12						4.91169	4.95295	5.39375	6.24377	0.0412667	0.846815	no		0.224036	0.285281	no		0.924116	1.17691e-05	yes	+	0.175583	0.386421	no		0.76673	0.000170888	yes	+	0.729853	0.000260361	yes	+
N09F01		ABC transporter family protein [Arabidopsis tha...	NP_181179.2	1e-18	P-06	7.26358	7.10024	7.57755	9.18197	-0.163341	0.387293	no		0.0559354	0.797048	no		1.51042	4.74376e-12	yes	+	0.21209	0.325372	no		1.55764	6.49036e-13	yes	+	1.48426	8.56126e-10	yes	+
N09F02		low quality sequence				8.8765	9.36568	8.80722	9.54006	0.489181	0.0123867	yes	+	-0.327314	0.164795	no		0.255598	0.23943	no		-0.82368	0.000748274	yes	-	-0.349703	0.122888	no		0.612684	0.0193595	no
N09F03						5.32534	5.37591	5.93305	5.66018	0.0505644	0.817384	no		0.349677	0.0898416	no		-0.073137	0.739324	no		0.291927	0.151526	no		-0.239821	0.269885	no		-0.393042	0.0545297	no
N09F04								4.79254	6.24474		n/a	n/a			n/a	n/a			n/a	n/a			n/a	n/a			n/a	n/a		1.33204	6.79632e-08	yes	+
N09F05		ethylene-forming-enzyme-like dioxygenase [Arabid...	BAB10730.1	3e-20		5.46407	4.89386	5.97462	7.24861	-0.570204	0.0079424	yes	-	0.252517	0.22423	no		1.37658	4.88998e-10	yes	+	0.815535	3.37904e-05	yes	+	1.83066	0	yes	+	1.15383	1.47042e-08	yes	+
N09F06						4.78412	4.55651	5.57713	5.48882	-0.227612	0.262326	no		0.534981	0.0209372	no		0.296738	0.162657	no		0.755407	0.000385468	yes	+	0.40823	0.0332806	no		-0.20847	0.347394	no
N09F07	N01D08				N01D08		5.93404	6.41041	8.79247		n/a	n/a			n/a	n/a			n/a	n/a		0.211151	0.292268	no		2.33434	0	yes	+	2.26189	0	yes	+
N09F08						6.93922	7.14512	8.03474	7.88608	0.2059	0.279489	no		0.837487	0.000238273	yes	+	0.538889	0.0106925	yes	+	0.624401	0.00566803	yes	+	0.216869	0.29881	no		-0.268825	0.269485	no
N09F09		No blast match				5.08278	4.86519	5.39652	6.10363	-0.217587	0.302348	no		0.0557058	0.809728	no		0.612881	0.00803921	yes	+	0.266107	0.234477	no		0.714349	0.00140656	yes	+	0.586948	0.0157312	no
N09F10						6.37005	6.36204	7.17327	7.34572	-0.00800936	0.968726	no		0.545189	0.00922501	yes	+	0.567706	0.00636127	yes	+	0.546013	0.0117539	yes	+	0.459596	0.032891	no		0.0522895	0.812364	no
N09F11											n/a	n/a			n/a	n/a			n/a	n/a			n/a	n/a			n/a	n/a			n/a	n/a
N09F12		S-receptor kinase [arabidopsis thaliana]	BAB11487.1	9e-08							n/a	n/a			n/a	n/a			n/a	n/a			n/a	n/a			n/a	n/a			n/a	n/a
N09G01		amine oxidase 2, putative [Arabidopsis thaliana]	AAO85405.1	3e-23	P-30	5.32541	5.22008		5.45973	-0.105326	0.629199	no			n/a	n/a		-0.273641	0.193122	no			n/a	n/a		-0.284435	0.169058	no			n/a	n/a
N09G02	pACO				pACO		6.26683	6.6306	8.89959		n/a	n/a			n/a	n/a			n/a	n/a		0.0985583	0.627644	no		2.10867	0	yes	+	2.14882	0	yes	+
N09G03						7.00132	6.18745	5.71034	6.13493	-0.813866	8.03364e-05	yes	-	-1.54901	7.38742e-13	yes	-	-1.27436	1.08506e-07	yes	-	-0.742327	5.12064e-05	yes	-	-0.576615	0.0062705	yes	-	0.304418	0.167122	no
N09G04						6.18218	7.37691	6.16869	6.17358	1.19473	7.68848e-10	yes	+	-0.271521	0.203566	no		-0.416562	0.0604744	no		-1.47344	3.40439e-12	yes	-	-1.72741	4.21885e-15	yes	-	-0.115269	0.627202	no
N09G05						5.80305	5.5008	6.01582	6.12039	-0.302252	0.101317	no		-0.0452621	0.811888	no		-0.0906308	0.642738	no		0.249804	0.171407	no		0.0955009	0.611555	no		-0.0155964	0.935811	no
N09G06						7.81421	7.49773	7.928	7.62031	-0.316478	0.0979815	no		-0.144245	0.575407	no		-0.601876	0.0035906	yes	-	0.165047	0.525182	no		-0.401517	0.0552437	no		-0.427858	0.114808	no
N09G07	N01H04				N01H04	6.04553	7.14749	7.91303	9.10769	1.10196	8.80717e-09	yes	+	1.60947	1.21947e-12	yes	+	2.65419	0	yes	+	0.500322	0.0251178	no		1.43611	3.43088e-11	yes	+	1.0745	1.49752e-05	yes	+
N09G08		protein kinase, leucine-rich repeat transmembrane protein kinase, putative [Arabidopsis thaliana]	NP_174039.1	2e-06	P-24	5.18069	5.12101	5.49719	5.89708	-0.0596824	0.782309	no		0.0584636	0.799989	no		0.308412	0.174048	no		0.11096	0.625869	no		0.251975	0.259932	no		0.279721	0.239776	no
N09G09		ACC oxidase [Citrus sinensis]	AAG49361.1	5e-36	P-07	5.14337	6.9573	7.53094	9.70699	1.81394	0	yes	+	2.12955	0	yes	+	4.15566	0	yes	+	0.308425	0.147898	no		2.2256	0	yes	+	2.05588	0	yes	+
N09G10						5.98757	5.78919	6.25156	6.42583	-0.198384	0.281792	no		0.00595969	0.975133	no		0.0302864	0.87927	no		0.197158	0.275085	no		0.112551	0.552134	no		0.0540991	0.782532	no
N09G11	pBS/KS				pBS/SK						n/a	n/a			n/a	n/a			n/a	n/a			n/a	n/a			n/a	n/a			n/a	n/a
N09G12						6.35061	6.23566	5.99229	5.63075	-0.114953	0.572644	no		-0.616357	0.00137875	yes	-	-1.12783	4.60085e-08	yes	-	-0.50859	0.0110061	yes	-	-1.129	1.19151e-07	yes	-	-0.481699	0.0174567	no
N09H01						6.53341	6.15285	6.18222	6.08986	-0.380558	0.0680348	no		-0.609216	0.00943968	yes	-	-0.85152	0.000107428	yes	-	-0.235844	0.244731	no		-0.587081	0.00153829	yes	-	-0.212531	0.321443	no
N09H02						11.3225	11.5211	11.0395	11.1869	0.198527	0.270114	no		-0.54107	0.0223421	no		-0.543645	0.0139641	yes	-	-0.746782	0.00128813	yes	-	-0.858292	7.07111e-05	yes	-	0.0271974	0.91832	no
N09H03		arginine decarboxylase [daucus carota]	AAR84411.2	1e-05		6.86916	7.13768	6.73448	8.4963	0.268516	0.158769	no		-0.392716	0.0453544	no		1.21917	1.59162e-08	yes	+	-0.668417	0.00054646	yes	-	0.834538	9.01416e-05	yes	+	1.64166	5.35127e-14	yes	+
N09H04		guanine nucleotide exchange factor-like protein ...	CAB82690.1	6e-22	P-49	5.27816	5.37874	5.53389	7.86674	0.100577	0.645365	no		-0.00229689	0.992067	no		2.18061	0	yes	+	-0.11006	0.630962	no		1.96392	0	yes	+	2.21268	0	yes	+
N09H05						10.7303	11.137	12.0248	11.7439	0.406715	0.0271318	no		1.03643	3.52373e-05	yes	+	0.605637	0.00585744	yes	+	0.622525	0.012859	yes	+	0.0828027	0.705922	no		-0.401016	0.148534	no
N09H06		low quality sequence				5.5081	5.00832	6.08059	7.64727	-0.499785	0.0113169	yes	-	0.314462	0.0915155	no		1.7312	0	yes	+	0.807061	4.8637e-05	yes	+	2.11486	0	yes	+	1.44651	2.61036e-12	yes	+
N09H07		3-deoxy-D-arabino-heptulosonate 7-phosphate synthase [Morinda citrifolia]	CAA75092.1	2e-33	P-56	6.23992	6.69674	7.13097	8.25313	0.456824	0.0275576	no		0.633016	0.00235601	yes	+	1.60524	9.30367e-14	yes	+	0.169006	0.439083	no		1.0323	4.65439e-06	yes	+	1.002	9.40676e-06	yes	+
N09H08		methionine synthase, 5-methyltetrahydropteroyltriglutamate--homocysteine methyltransferase (Vitamin-B12-independent methionine synthase isozyme) Cobalamin-independent methionine synthase isozyme) [Mesembryanthemum crystallinum]	T12575	2e-72		5.87149	6.09232	5.90051	6.29397	0.220836	0.285278	no		-0.229007	0.329394	no		0.0145132	0.947376	no		-0.457028	0.0255929	no		-0.322442	0.0854022	no		0.273292	0.210119	no
N09H09		transporter-related [Arabidopsis thaliana]	NP_177937.1	2e-25							n/a	n/a			n/a	n/a			n/a	n/a			n/a	n/a			n/a	n/a			n/a	n/a
N09H10						6.21181	5.60742	5.99313	6.77661	-0.604393	0.00334699	yes	-	-0.476714	0.0133062	yes	-	0.156833	0.439988	no		0.120493	0.55162	no		0.645106	0.00239102	yes	+	0.66332	0.00088114	yes	+
N09H11		3-deoxy-D-arabino-heptulosonate 7-phosphate synthase [Vitis vinifera]	AAN77866.1	3e-26	P-01	6.17898	7.04556	7.67191	8.76008	0.866576	5.7009e-06	yes	+	1.23489	2.64129e-08	yes	+	2.17313	0	yes	+	0.361131	0.096603	no		1.19043	2.6137e-08	yes	+	0.968006	6.30814e-05	yes	+
N09H12											n/a	n/a			n/a	n/a			n/a	n/a			n/a	n/a			n/a	n/a			n/a	n/a
N10A01		caffeine synthase [Camellia sinensis]	BAD42854.1	0.065							n/a	n/a			n/a	n/a			n/a	n/a			n/a	n/a			n/a	n/a			n/a	n/a
N10A02						7.95312	6.60349	7.62773	7.94235	-1.34964	1.17462e-13	yes	-	-0.583424	0.00722469	yes	-	-0.41874	0.0452462	no		0.759026	0.000349331	yes	+	0.814776	6.50789e-05	yes	+	0.194456	0.409999	no
N10A03-2		ABC transporter, probable [imported] - Arabidopsis thaliana (PDR-like ABC transporter)	S18826	1e-35	P-06	8.08534	7.67292	7.92635	8.97825	-0.412417	0.0560203	no		-0.417027	0.0618897	no		0.484943	0.0245849	yes	+	-0.0117951	0.962058	no		0.781241	0.00119403	yes	+	0.931742	0.000170548	yes	+
N10A04											n/a	n/a			n/a	n/a			n/a	n/a			n/a	n/a			n/a	n/a			n/a	n/a
N10A05						7.9814	7.91585	8.15208	7.79325	-0.0655496	0.735285	no		-0.0873532	0.701245	no		-0.59612	0.00413	yes	-	-0.0289894	0.900977	no		-0.64669	0.00246833	yes	-	-0.478994	0.0503231	no
N10A06		At1g45150 [Arabidopsis thaliana] >gi|42562571|ref...	AAP37679.1	4e-46		5.06348	4.98677	5.51196	5.5626	-0.0767044	0.719568	no		0.190449	0.360591	no		0.0911486	0.6705	no		0.259967	0.1997	no		0.0517329	0.804315	no		-0.069528	0.73241	no
N10A07	pLTP				pLTP	10.4708	9.74527	10.3456	11.3567	-0.725535	0.00018849	yes	-	-0.38321	0.111645	no		0.477879	0.0592181	no		0.335139	0.178033	no		1.08729	3.07492e-05	yes	+	0.890861	0.00272177	yes	+
N10A08											n/a	n/a			n/a	n/a			n/a	n/a			n/a	n/a			n/a	n/a			n/a	n/a
N10A09						5.13215	4.96348	4.87256	5.3727	-0.168669	0.428913	no		-0.517619	0.0266707	no		-0.167422	0.411823	no		-0.356137	0.118463	no		-0.114873	0.561302	no		0.37997	0.083462	no
N10A10						8.09777	9.3249	8.88934	8.42191	1.22713	4.50289e-10	yes	+	0.533536	0.0246173	no		-0.0838285	0.69306	no		-0.700777	0.00426122	yes	-	-1.42708	1.07455e-10	yes	-	-0.587593	0.0226849	no
N10A11						4.6557	4.71194			0.0562403	0.789557	no			n/a	n/a			n/a	n/a			n/a	n/a			n/a	n/a			n/a	n/a
N10A12											n/a	n/a			n/a	n/a			n/a	n/a			n/a	n/a			n/a	n/a			n/a	n/a
N10B01						4.84989	5.02085		5.22973	0.170965	0.427489	no			n/a	n/a		-0.0281234	0.885759	no			n/a	n/a		-0.315209	0.0955994	no			n/a	n/a
N10B02	no DNA				no DNA						n/a	n/a			n/a	n/a			n/a	n/a			n/a	n/a			n/a	n/a			n/a	n/a
N10B03						5.70101	5.55247	6.39284	5.58933	-0.148548	0.46504	no		0.433798	0.0221028	no		-0.51965	0.00980935	yes	-	0.575161	0.00461057	yes	+	-0.487221	0.0227753	yes	-	-0.923675	4.27421e-06	yes	-
N10B04						5.2177	5.24641	6.02987	5.92276	0.0287035	0.895	no		0.554137	0.00675443	yes	+	0.297084	0.15016	no		0.518248	0.0103779	yes	+	0.15226	0.45568	no		-0.227281	0.232337	no
N10B05						5.69918	5.18758	5.13478	5.22932	-0.511601	0.0114752	yes	-	-0.822436	0.000181536	yes	-	-0.877831	8.68162e-07	yes	-	-0.318021	0.167908	no		-0.48235	0.0118772	yes	-	-0.0256222	0.902858	no
N10B06		expressed protein [Arabidopsis thaliana] (PGPS/D12 [Petunia x hybrida])	NP_172940.1	7e-28	P-20	4.98133	5.95318		6.0822	0.971856	6.25754e-06	yes	+		n/a	n/a		0.692898	0.000908417	yes	+		n/a	n/a		-0.395078	0.0532315	no			n/a	n/a
N10B07						4.96755	6.00813	5.65048	5.70948	1.04058	1.30505e-07	yes	+	0.424897	0.0639958	no		0.333962	0.130439	no		-0.622868	0.00276005	yes	-	-0.822738	3.42962e-05	yes	-	-0.0611629	0.790865	no
N10B08						4.61363	5.53642	5.49088	5.55688	0.922792	6.07594e-06	yes	+	0.61922	0.00843661	yes	+	0.53529	0.0144045	yes	+	-0.310758	0.141991	no		-0.503622	0.00918756	yes	-	-0.0541573	0.810525	no
N10B09						4.75047	5.20564	5.38666	5.435	0.455173	0.0378066	no		0.378159	0.105602	no		0.276565	0.188075	no		-0.0842001	0.713545	no		-0.294729	0.151118	no		-0.0718219	0.7449	no
N10B10						5.58381	5.51503	5.50883	5.72075	-0.0687761	0.757528	no		-0.333004	0.157068	no		-0.271025	0.230508	no		-0.271413	0.236375	no		-0.318369	0.147218	no		0.0917508	0.692976	no
N10B11	pACS1				pACS1						n/a	n/a			n/a	n/a			n/a	n/a			n/a	n/a			n/a	n/a			n/a	n/a
N10B12						6.87	7.24519	8.17516	7.8099	0.375197	0.0502093	no		1.04713	5.58288e-06	yes	+	0.531933	0.011582	yes	+	0.664747	0.00370157	yes	+	0.0406158	0.845922	no		-0.485425	0.0477533	no
N10C01						5.51067	5.5193	6.23288	6.91477	0.00863425	0.968901	no		0.464182	0.0256186	no		0.996135	5.58113e-06	yes	+	0.448362	0.0267574	no		0.871381	4.69142e-05	yes	+	0.561725	0.00499234	yes	+
N10C02						4.50121	4.39423		4.98261	-0.106983	0.596023	no			n/a	n/a		0.073436	0.686234	no			n/a	n/a		0.0642987	0.644183	no			n/a	n/a
N10C03						6.38894	6.68103	7.41928	6.95471	0.292085	0.118639	no		0.772312	0.000350398	yes	+	0.157799	0.440659	no		0.473041	0.0227073	no		-0.250405	0.200814	no		-0.58474	0.00889157	yes	-
N10C04						4.6526	4.81828	4.82966	4.92641	0.165683	0.438531	no		-0.0809729	0.732881	no		-0.134161	0.434692	no		-0.253842	0.259121	no		-0.415964	0.00701854	yes	-	-0.0234158	0.899465	no
N10C05						5.42093	7.04322	5.52591	5.77584	1.62229	2.88658e-15	yes	+	-0.153053	0.510532	no		-0.0530586	0.81382	no		-1.78253	2.22045e-16	yes	-	-1.79147	0	yes	-	0.129767	0.579405	no
N10C06						7.35814	7.5121	7.7408	7.72042	0.153965	0.423838	no		0.124637	0.572739	no		-0.0456871	0.826639	no		-0.0365132	0.869766	no		-0.315772	0.133453	no		-0.140552	0.552736	no
N10C07						5.4315	5.62567	5.68401	5.60991	0.194168	0.334546	no		-0.00551558	0.980968	no		-0.229555	0.294518	no		-0.206869	0.322712	no		-0.539843	0.00578098	yes	-	-0.194267	0.39073	no
N10C08						11.456	12.0792	11.1539	11.4499	0.623234	0.000278557	yes	+	-0.560066	0.0171444	yes	-	-0.414025	0.0611709	no		-1.19049	9.26911e-08	yes	-	-1.15338	3.06941e-08	yes	-	0.175814	0.503878	no
N10C09						6.19667	5.8258	6.50813	6.44657	-0.370874	0.0693882	no		0.053425	0.782974	no		-0.158071	0.430143	no		0.417113	0.0389174	no		0.0966831	0.642279	no		-0.181723	0.358871	no
N10C10						5.49194	4.74585	5.03493	6.32228	-0.746086	0.000415719	yes	-	-0.715044	0.00249837	yes	-	0.422378	0.0748859	no		0.0238563	0.914668	no		1.05234	2.45055e-06	yes	+	1.16719	2.34828e-06	yes	+
N10C11						6.95214	7.57777	8.43714	8.82656	0.625627	0.00127652	yes	+	1.22697	1.65126e-07	yes	+	1.46645	1.55169e-11	yes	+	0.594156	0.0116229	yes	+	0.724701	0.000917537	yes	+	0.269252	0.290984	no
N10C12									6.10749		n/a	n/a			n/a	n/a			n/a	n/a			n/a	n/a			n/a	n/a			n/a	n/a
N10D01		3-phosphoshikimate 1-carboxyvinyltransferase, chloroplast precursor (5-enolpyruvylshikimate-3-phosphate synthase) (EPSP synthase) [Arabidopsis thaliana]	P05466	3e-22			4.72965				n/a	n/a			n/a	n/a			n/a	n/a			n/a	n/a			n/a	n/a			n/a	n/a
N10D02		ACC oxidase [Citrus sinensis]	AAG49361.1	3e-60	P-08	5.04162	6.9132	7.72747	9.89662	1.87158	0	yes	+	2.42782	0	yes	+	4.44703	0	yes	+	0.549053	0.0115177	yes	+	2.45933	0	yes	+	2.04898	1.33449e-13	yes	+
N10D03		diphosphate-fructose-6-phosphate 1-phosphotransferase, probable (EC 2.7.1.90) T25K17.80 - Arabidopsis thaliana	T06011	4e-56		6.66187	6.59214	7.14313	7.44181	-0.0697331	0.758986	no		0.223229	0.380288	no		0.371967	0.144509	no		0.285776	0.241169	no		0.32558	0.182669	no		0.17851	0.508145	no
N10D04								5.47062	6.22541		n/a	n/a			n/a	n/a			n/a	n/a			n/a	n/a			n/a	n/a		0.634627	0.00930829	yes	+
N10D05						8.30606	9.52358	9.2671	9.25504	1.21751	5.28217e-10	yes	+	0.703004	0.00341822	yes	+	0.541008	0.0125597	yes	+	-0.521696	0.0352823	no		-0.792626	0.000432734	yes	-	-0.132224	0.617155	no
N10D06						6.52142	6.38284	7.29151	7.41136	-0.138582	0.453358	no		0.512065	0.0159096	yes	+	0.481975	0.0206908	yes	+	0.643461	0.00146786	yes	+	0.504437	0.0108502	yes	+	-0.000317032	0.998871	no
N10D07		auxin-responsive GH3 family protein [Arabidopsi...	NP_179101.1	4e-16		5.35103	6.86806	5.38832		1.51703	8.48477e-12	yes	+	-0.220738	0.343129	no			n/a	n/a		-1.74496	6.95e-14	yes	-		n/a	n/a			n/a	n/a
N10D08						5.52722	6.85485	5.58166	5.67673	1.32763	1.03168e-10	yes	+	-0.203596	0.38376	no		-0.258459	0.247244	no		-1.53841	4.76952e-13	yes	-	-1.70221	0	yes	-	-0.02509	0.913169	no
N10D09		low quality sequence				5.59009	4.90376	5.54949	5.81556	-0.686327	0.000464945	yes	-	-0.298633	0.166106	no		-0.182499	0.383472	no		0.380508	0.0885235	no		0.387708	0.074501	no		0.145906	0.534996	no
N10D10						5.89207	6.22487	5.63041	6.23591	0.332802	0.0690147	no		-0.519684	0.00750714	yes	-	-0.0641232	0.745122	no		-0.859672	3.00265e-06	yes	-	-0.513046	0.00610108	yes	-	0.485333	0.0143431	yes	+
N10D11						4.70934	4.70054	5.0965	6.40057	-0.00879614	0.966494	no		0.129127	0.583967	no		1.28326	2.19928e-09	yes	+	0.130737	0.5543	no		1.17594	2.98258e-09	yes	+	1.18391	1.60477e-07	yes	+
N10D12						5.46525	4.59836	4.79294		-0.866885	2.55259e-06	yes	-	-0.930339	1.94932e-05	yes	-		n/a	n/a		-0.0706393	0.746264	no			n/a	n/a			n/a	n/a
N10E01		homeobox protein, NDX1 homeobox protein [Glycine max]	CAA09794.1	3e-08		5.05028	4.85464	5.27108	5.13775	-0.195644	0.353178	no		-0.0372378	0.872588	no		-0.320507	0.0871896	no		0.151221	0.500419	no		-0.240982	0.174955	no		-0.253496	0.211002	no
N10E02						5.67796	5.44684	5.88925	5.91602	-0.231118	0.303044	no		-0.0467347	0.825724	no		-0.169908	0.424867	no		0.177198	0.385064	no		-0.0549099	0.788508	no		-0.0934011	0.625369	no
N10E03						7.57464	7.56309	7.83605	7.40752	-0.0115561	0.952094	no		0.00337549	0.987896	no		-0.575092	0.00508745	yes	-	0.00774572	0.972544	no		-0.679656	0.00108706	yes	-	-0.548695	0.0201787	no
N10E04		3-deoxy-D-arabino-heptulosonate 7-phosphate synthase [Vitis vinifera]	AAN77866.1	5e-25	P-01	5.54356	6.88479	7.97156	9.09665	1.34123	7.60303e-11	yes	+	2.16997	0	yes	+	3.14513	0	yes	+	0.821553	0.000216437	yes	+	1.68778	3.33067e-15	yes	+	1.00493	5.51039e-05	yes	+
N10E05		homogentisic acid geranylgeranyl transferase [Triticum aestivum]	AAP43912.1	5e-10	P-11	6.33617	7.03775	7.76618	9.05707	0.70158	0.000240901	yes	+	1.17198	1.70745e-07	yes	+	2.31293	0	yes	+	0.463218	0.0347186	no		1.49523	3.91509e-12	yes	+	1.17072	1.81e-06	yes	+
N10E06						4.47939	4.61745	4.65998		0.138063	0.514285	no		-0.077442	0.747722	no			n/a	n/a		-0.222691	0.308936	no			n/a	n/a			n/a	n/a
N10E07	pPAL				pPAL	5.72087	7.86529	7.40191	8.70608	2.14442	0	yes	+	1.42301	2.28642e-11	yes	+	2.57724	0	yes	+	-0.728594	0.00078482	yes	-	0.316699	0.149488	no		1.184	5.09653e-07	yes	+
N10E08						4.88767		5.25005	5.0754		n/a	n/a		0.104348	0.654366	no		-0.22024	0.228981	no			n/a	n/a			n/a	n/a		-0.294815	0.136372	no
N10E09						9.53069	9.76964	9.37982	9.5013	0.238947	0.218184	no		-0.408905	0.0881684	no		-0.437364	0.0790323	no		-0.655038	0.00822054	yes	-	-0.792431	0.00202818	yes	-	0.00131381	0.996421	no
N10E10						5.19092	5.65601	7.37545	7.20143	0.465086	0.0191075	yes	+	1.92649	0	yes	+	1.60254	1.97176e-13	yes	+	1.45422	1.45572e-12	yes	+	1.02133	2.13891e-07	yes	+	-0.29418	0.189825	no
N10E11		phospholipid hydroperoxide glutathione peroxidase [Citrus sinensis]	CAE46896.1	1e-22		8.74145	7.85395	9.11807	8.48318	-0.887503	3.91065e-06	yes	-	0.118592	0.619162	no		-0.666238	0.00166407	yes	-	0.998909	4.34113e-05	yes	+	0.105145	0.630055	no		-0.755057	0.00368838	yes	-
N10E12						7.36611	6.27073	6.61346	6.09682	-1.09538	1.61738e-09	yes	-	-1.01068	2.79859e-06	yes	-	-1.67727	0	yes	-	0.0775166	0.709289	no		-0.698003	0.000170223	yes	-	-0.636813	0.00366474	yes	-
N10F01											n/a	n/a			n/a	n/a			n/a	n/a			n/a	n/a			n/a	n/a			n/a	n/a
N10F02		dehydrogenase/reductase, short-chain dehydrogenase/reductase (SDR) family protein [Arabidopsis thaliana]	NP_567400.1	1e-07		4.85677	5.03377	5.14637	5.45197	0.177005	0.411678	no		0.0315721	0.892598	no		0.187238	0.371951	no		-0.152619	0.504387	no		-0.105888	0.603482	no		0.185438	0.405769	no
N10F03						6.51274	7.21189	7.52697	8.25308	0.699145	0.00111541	yes	+	0.756201	0.000536648	yes	+	1.33237	5.96084e-10	yes	+	0.0498704	0.832127	no		0.517102	0.0259826	no		0.605938	0.0102149	yes	+
N10F04						8.66155	6.62207	8.86158	9.34596	-2.03949	0	yes	-	-0.0580011	0.806181	no		0.276436	0.202047	no		1.9743	0	yes	+	2.1998	0	yes	+	0.36421	0.164228	no
N10F05						9.62858	9.71535	9.83211	9.12579	0.0867713	0.655043	no		-0.0545029	0.846134	no		-0.910759	2.27497e-05	yes	-	-0.14846	0.606108	no		-1.11365	6.7411e-07	yes	-	-0.826484	0.00626151	yes	-
N10F06						6.38613	5.33879	6.7563	7.78492	-1.04734	4.00643e-07	yes	-	0.112135	0.571488	no		0.99082	2.92261e-06	yes	+	1.15229	3.14271e-08	yes	+	1.92204	0	yes	+	0.908457	2.08284e-05	yes	+
N10F07						5.73338	5.26522	5.61435	5.52028	-0.468155	0.0371649	no		-0.377054	0.110882	no		-0.62107	0.00470593	yes	-	0.0839147	0.712681	no		-0.269035	0.201014	no		-0.214243	0.336738	no
N10F08						4.87077	5.64746	5.37897	6.92835	0.77669	9.76232e-05	yes	+	0.250161	0.281756	no		1.64961	2.57572e-14	yes	+	-0.533715	0.0118301	yes	-	0.756799	9.9795e-05	yes	+	1.42922	3.82412e-10	yes	+
N10F09						5.69569	5.46043	6.17588	6.14068	-0.235255	0.294983	no		0.222161	0.292676	no		0.0370228	0.864195	no		0.45023	0.0262182	no		0.156158	0.453	no		-0.155365	0.421841	no
N10F10						6.3991	5.86899	6.61729	6.67858	-0.530117	0.00414678	yes	-	-0.0398446	0.838563	no		-0.128495	0.525351	no		0.483087	0.00865357	yes	+	0.285502	0.135285	no		-0.0588776	0.770113	no
N10F11						4.75678	4.97647	5.51432	6.72075	0.219687	0.30862	no		0.499505	0.0317506	no		1.556	6.19282e-13	yes	+	0.272632	0.226026	no		1.22019	4.64453e-09	yes	+	1.08627	1.47573e-06	yes	+
N10F12						6.99993	7.07031	6.91093	7.38054	0.0703756	0.710234	no		-0.347032	0.0826157	no		-0.0273591	0.894621	no		-0.424593	0.0310134	no		-0.213855	0.293465	no		0.349445	0.101507	no
N10G01						6.19933	6.10264	5.88311	5.94549	-0.0966963	0.600093	no		-0.574253	0.00776983	yes	-	-0.661809	0.000679387	yes	-	-0.484742	0.0180407	yes	-	-0.681233	0.00019411	yes	-	-0.0577841	0.787468	no
N10G02	pACO				pACO		6.24155	6.6165	8.71187		n/a	n/a			n/a	n/a			n/a	n/a		0.109726	0.588631	no		1.94623	0	yes	+	1.97521	0	yes	+
N10G03						4.6512		4.88545	5.47221		n/a	n/a		-0.0237779	0.920161	no		0.41304	0.0533794	no			n/a	n/a			n/a	n/a		0.466591	0.0379397	no
N10G04						5.13944	5.68171	4.88982	5.99571	0.542271	0.0061952	yes	+	-0.507653	0.0297305	no		0.448305	0.0504842	no		-1.05711	7.83362e-07	yes	-	-0.210087	0.315437	no		0.985729	5.01441e-05	yes	+
N10G05						5.77762	4.94594	6.00924	5.81355	-0.831671	0.000167045	yes	-	-0.0264107	0.9012	no		-0.372035	0.108698	no		0.798075	5.42067e-05	yes	+	0.343516	0.115449	no		-0.315852	0.132414	no
N10G06						6.1941	5.94572	5.54197	5.89269	-0.248375	0.222701	no		-0.910156	3.43887e-05	yes	-	-0.709376	0.000249679	yes	-	-0.668967	0.00312303	yes	-	-0.577122	0.00412097	yes	-	0.230552	0.288907	no
N10G07						5.23272	6.35342	6.71322	7.56863	1.1207	1.45342e-08	yes	+	1.22248	5.17656e-09	yes	+	1.92794	0	yes	+	0.0945912	0.610901	no		0.691122	0.000527536	yes	+	0.735237	0.000487207	yes	+
N10G08		topoisomerase I [Nicotiana tabacum]	AAD08711.1	2e-29		4.97362	5.0089	5.26338	5.55105	0.0352856	0.869223	no		0.0317286	0.891436	no		0.169468	0.428289	no		-0.0107428	0.962355	no		0.0180625	0.931015	no		0.167512	0.461063	no
N10G09						5.80744	6.94679	6.55117	6.82015	1.13935	7.23241e-07	yes	+	0.485696	0.0238759	no		0.604737	0.00671365	yes	+	-0.66084	0.00158857	yes	-	-0.650733	0.00278145	yes	-	0.148814	0.46066	no
N10G10							4.69534	7.54389	8.94845		n/a	n/a			n/a	n/a			n/a	n/a		2.58332	0	yes	+	3.72901	0	yes	+	1.28439	8.91177e-08	yes	+
N10G11	pBS/KS				pBS/SK						n/a	n/a			n/a	n/a			n/a	n/a			n/a	n/a			n/a	n/a			n/a	n/a
N10G12						5.88171	5.63742	5.00604	5.35019	-0.244294	0.231688	no		-1.1337	3.13413e-07	yes	-	-0.939488	6.70444e-07	yes	-	-0.896593	0.000105981	yes	-	-0.811314	5.1006e-05	yes	-	0.223986	0.304143	no
N10H01						6.37634	5.85374	5.91049	6.6501	-0.522591	0.0210879	no		-0.723881	0.000843857	yes	-	-0.1342	0.550386	no		-0.208476	0.299971	no		0.272272	0.193912	no		0.619454	0.00185658	yes	+
N10H02		P0468B07.6 [Oryza sativa (japonica cultivar-gro...	NP_915910.1	7e-06	P-21	5.94522	5.0565	5.99658	8.24412	-0.888723	7.62024e-05	yes	-	-0.206674	0.335595	no		1.89094	8.88178e-16	yes	+	0.674863	0.000739279	yes	+	2.66354	0	yes	+	2.12738	0	yes	+
N10H03		3-deoxy-D-arabino-heptulosonate 7-phosphate synthase [Vitis vinifera]	AAN77866.1	3e-26	P-01	5.9955	6.88156	7.40341	8.66211	0.886065	2.94072e-05	yes	+	1.14988	1.09085e-06	yes	+	2.25864	0	yes	+	0.256633	0.219728	no		1.25645	2.92004e-09	yes	+	1.13853	1.33845e-06	yes	+
N10H04		phenazine biosynthesis PhzC/PhzF family protein - Arabidopsis thaliana	NP_192195.1	2e-05		5.71901	5.59749	5.85811	6.05221	-0.12152	0.556078	no		-0.118935	0.576856	no		-0.0747701	0.752532	no		-0.00460033	0.980019	no		-0.0693698	0.742389	no		0.0739371	0.734051	no
N10H05						5.21618	5.24479	5.36972	5.15718	0.0286165	0.895307	no		-0.104493	0.652275	no		-0.46697	0.0136515	yes	-	-0.140296	0.54153	no		-0.611707	0.00105606	yes	-	-0.332704	0.101892	no
N10H06		FAD-binding domain-containing protein [Arabidopsis thaliana] (berberine bridge enzyme; FAD-linked oxidoreductase)	NP_181025.1	2e-07	P-03	5.34347	5.43326	5.75361	8.57406	0.0897939	0.652888	no		0.152116	0.470365	no		2.82262	0	yes	+	0.0551363	0.80799	no		2.61671	0	yes	+	2.70028	0	yes	+
N10H07	pLEA				pLEA	12.917	11.8417	12.6017	11.9083	-1.07531	1.96659e-09	yes	-	-0.573372	0.0173503	yes	-	-1.41667	2.44745e-10	yes	-	0.494755	0.0307169	no		-0.457482	0.0299898	no		-0.813531	0.00216874	yes	-
N10H08						6.29725	4.88692	5.51433	5.25857	-1.41033	1.85474e-12	yes	-	-1.04095	2.24983e-06	yes	-	-1.44665	4.21885e-15	yes	-	0.362191	0.104888	no		-0.152438	0.417814	no		-0.375923	0.0723415	no
N10H09		hypothetical protein AN0433.2 [Aspergillus nidulans FGSC A4] (ribosomal protein L18)	EAA66532.1	9e-32	P-09	4.74422	4.50148		6.40974	-0.242738	0.228051	no			n/a	n/a		1.25756	4.2134e-09	yes	+		n/a	n/a		1.38418	3.61045e-13	yes	+		n/a	n/a
N10H10						5.05574					n/a	n/a			n/a	n/a			n/a	n/a			n/a	n/a			n/a	n/a			n/a	n/a
N10H11						7.63337	8.09455	8.24954	8.20731	0.461176	0.0183973	yes	+	0.358139	0.119397	no		0.165967	0.433272	no		-0.110222	0.639591	no		-0.411329	0.0587867	no		-0.1624	0.51425	no
N10H12		nectarin 5 [Nicotiana langsdorffii x Nicotiana sanderae]	AAP30841.1	6e-14	P-27	5.47272	5.83033	5.41921	8.86557	0.357617	0.101934	no		-0.311538	0.183472	no		2.98488	0	yes	+	-0.676341	0.00299453	yes	-	2.51115	0	yes	+	3.32619	0	yes	+
N11A01						4.64652	4.52914			-0.117378	0.565585	no			n/a	n/a			n/a	n/a			n/a	n/a			n/a	n/a			n/a	n/a
N11A02		No blast match				5.68372	5.77339	6.00756	6.40472	0.0896759	0.686943	no		0.0658095	0.776189	no		0.313036	0.151655	no		-0.0310523	0.888706	no		0.10724	0.606395	no		0.276998	0.203246	no
N11A03-2		No blast match			P-61	6.55599	6.63142	7.10529	8.93788	0.0754296	0.714408	no		0.291267	0.159348	no		1.97392	2.88658e-15	yes	+	0.208651	0.336207	no		1.78237	5.32174e-12	yes	+	1.71243	3.87617e-11	yes	+
N11A04		low quality sequence				7.45882	8.10485	8.42682	7.74413	0.646036	0.000986364	yes	+	0.709976	0.00231371	yes	+	-0.122655	0.556458	no		0.0567536	0.811568	no		-0.884811	3.60288e-05	yes	-	-0.802858	0.00122976	yes	-
N11A05						4.65182	4.60931	5.08064		-0.0425013	0.837553	no		0.170791	0.470724	no			n/a	n/a		0.206107	0.344793	no			n/a	n/a			n/a	n/a
N11A06						6.23776	7.32312	6.40842	7.06144	1.08536	2.15648e-08	yes	+	-0.0873694	0.650757	no		0.415713	0.043133	no		-1.17992	5.69488e-10	yes	-	-0.785768	0.000109123	yes	-	0.532855	0.00842433	yes	+
N11A07						6.13122	7.18883	6.38899	6.48632	1.05761	7.92544e-07	yes	+	-0.000260362	0.998921	no		-0.0528683	0.814377	no		-1.06505	4.54636e-07	yes	-	-1.22659	3.68238e-07	yes	-	-0.0228356	0.918163	no
N11A08						5.12059	5.8302	5.42689	5.70982	0.709605	0.00032291	yes	+	0.0482668	0.834601	no		0.181262	0.411193	no		-0.668524	0.00151276	yes	-	-0.644463	0.00120636	yes	-	0.162768	0.484167	no
N11A09		nectarin 5 [Nicotiana langsdorffii x Nicotiana Nicotiana sanderae] (berberine bridge enzyme-like protein; FAD-binding domain-containing protein)	AAP30841.1	7e-15	P-27	5.06963	5.71835	5.36619	8.62877	0.648727	0.00268818	yes	+	0.0385321	0.86785	no		3.15118	0	yes	+	-0.617381	0.0070014	yes	-	2.38633	0	yes	+	3.14242	0	yes	+
N11A10						5.60646	6.86567	6.86293	7.40301	1.25921	1.18471e-09	yes	+	0.998437	4.45482e-06	yes	+	1.38858	6.69256e-10	yes	+	-0.267956	0.165846	no		0.0132546	0.947586	no		0.419917	0.0480816	no
N11A11						5.09649	4.85557	4.596	5.30699	-0.240922	0.25291	no		-0.758525	0.00115019	yes	-	-0.197472	0.322936	no		-0.524789	0.0200241	yes	-	-0.0726701	0.703207	no		0.590825	0.00610015	yes	+
N11A12						6.99815	8.63644	7.29395	8.01067	1.63829	2.22045e-16	yes	+	0.0377685	0.857932	no		0.604548	0.00433609	yes	+	-1.60771	1.29008e-13	yes	-	-1.14986	1.32375e-07	yes	-	0.596552	0.0091086	yes	+
N11B01						7.81881	7.50613	7.98024	9.12719	-0.312675	0.182065	no		-0.0966015	0.691898	no		0.900417	0.00014061	yes	+	0.208888	0.398457	no		1.09697	4.96547e-06	yes	+	1.02679	3.85597e-05	yes	+
N11B02	no DNA				no DNA						n/a	n/a			n/a	n/a			n/a	n/a			n/a	n/a			n/a	n/a			n/a	n/a
N11B03						6.5382	6.91686	6.83968	6.96486	0.378658	0.0716128	no		0.043452	0.827714	no		0.0186952	0.927114	no		-0.342392	0.10938	no		-0.476083	0.0291731	no		0.00501555	0.980777	no
N11B04		dicyanin [Lycopersicon esculentum] (blue copper protein)	AAF66242.1	2e-31	P-46	4.70262	4.75952	7.1429	8.036	0.056891	0.787777	no		2.18224	0	yes	+	2.9254	0	yes	+	2.11817	0	yes	+	2.75239	0	yes	+	0.772931	0.000591327	yes	+
N11B05		No blast match			P-02			4.57273	7.30711		n/a	n/a			n/a	n/a			n/a	n/a			n/a	n/a			n/a	n/a		2.61422	0	yes	+
N11B06						8.71439	7.33984	8.26603	7.74242	-1.37455	2.8777e-13	yes	-	-0.706385	0.00199925	yes	-	-1.37993	2.24754e-11	yes	-	0.660976	0.00425919	yes	+	-0.121505	0.56147	no		-0.643774	0.00890762	yes	-
N11B07							4.80116	6.91742	6.56292		n/a	n/a			n/a	n/a			n/a	n/a		1.85105	0	yes	+	1.23767	1.02078e-09	yes	+	-0.474671	0.0216856	no
N11B08											n/a	n/a			n/a	n/a			n/a	n/a			n/a	n/a			n/a	n/a			n/a	n/a
N11B09							4.394				n/a	n/a			n/a	n/a			n/a	n/a			n/a	n/a			n/a	n/a			n/a	n/a
N11B10						7.60084	7.83074	7.58572	8.02009	0.229897	0.292088	no		-0.273157	0.207912	no		0.0112823	0.957249	no		-0.51024	0.0354458	no		-0.334735	0.157589	no		0.314212	0.18242	no
N11B11	pACS1				pACS1						n/a	n/a			n/a	n/a			n/a	n/a			n/a	n/a			n/a	n/a			n/a	n/a
N11B12		putative elicitor-inducible cytochrome P450 [Oryza sativa (japonica	BAD38066.1	3e-19	P-50	5.95477	7.05172	6.63803	7.03737	1.09695	2.15366e-07	yes	+	0.42523	0.0290713	no		0.674629	0.00343921	yes	+	-0.678908	0.00136682	yes	-	-0.538443	0.0281778	no		0.279171	0.226996	no
N11C01						8.45923	6.24223	8.26248	7.85915	-2.217	0	yes	-	-0.454775	0.0468659	no		-1.00804	1.20098e-06	yes	-	1.75504	2.29594e-13	yes	+	1.09284	6.20765e-07	yes	+	-0.523495	0.0339855	no
N11C02		FAD-binding domain-containing protein [Arabidopsis thaliana] (berberine bridge enzyme; FAD-linked oxidoreductase)	NP_181025.1	1e-08	P-03	4.486	5.19423	6.33259	8.57579	0.708232	0.00159516	yes	+	1.58856	8.054e-12	yes	+	3.68182	0	yes	+	0.87314	8.80401e-05	yes	+	2.85747	0	yes	+	2.12303	0	yes	+
N11C03						4.85999	4.79089	4.91326	4.95711	-0.0691046	0.742241	no		-0.204764	0.382491	no		-0.310855	0.0693193	no		-0.142845	0.52395	no		-0.35787	0.022397	yes	-	-0.0763184	0.684956	no
N11C04		ribosomal L18ae protein family [Aspergillus fumigatus Af293]	XP_750201.1	2e-32	P-09	4.64804	4.43184	4.42574	6.56545	-0.216196	0.279641	no		-0.480331	0.0422736	no		1.50944	3.3693e-12	yes	+	-0.27132	0.198008	no		1.60952	0	yes	+	2.01954	0	yes	+
N11C05						5.07708	6.13984	6.1823	6.79901	1.06275	7.42743e-07	yes	+	0.847184	3.22453e-05	yes	+	1.31396	9.03796e-10	yes	+	-0.222754	0.263559	no		0.135084	0.520416	no		0.496545	0.0125999	yes	+
N11C06						7.64503	8.13427	8.80593	8.83973	0.489246	0.012458	yes	+	0.902868	0.000142408	yes	+	0.786731	0.000267296	yes	+	0.406436	0.0941024	no		0.181366	0.413492	no		-0.0863643	0.738998	no
N11C07						5.81054	5.69472	6.13002	6.15934	-0.115824	0.606266	no		0.0614477	0.772683	no		-0.0591708	0.786224	no		0.170086	0.39751	no		-0.0594668	0.773671	no		-0.0908462	0.639024	no
N11C08						8.55372	10.0197	9.45342	9.67683	1.46596	3.88578e-14	yes	+	0.641666	0.00772026	yes	+	0.715135	0.00104388	yes	+	-0.831478	0.000774446	yes	-	-0.866944	0.000118791	yes	-	0.103241	0.69883	no
N11C09						8.11387	7.43094	7.80908	7.79349	-0.682931	0.000326797	yes	-	-0.562817	0.0108462	yes	-	-0.728348	0.000451019	yes	-	0.112928	0.61347	no		-0.161537	0.442672	no		-0.135758	0.569459	no
N11C10						4.79305	4.69399	4.7118	5.10882	-0.09906	0.633792	no		-0.339281	0.149171	no		-0.0921966	0.622211	no		-0.247407	0.263872	no		-0.109257	0.51915	no		0.276857	0.170534	no
N11C11						6.6898	7.14	8.02378	7.97117	0.450198	0.0185268	yes	+	1.07595	2.47098e-06	yes	+	0.873398	3.9686e-05	yes	+	0.618564	0.00607813	yes	+	0.30708	0.142454	no		-0.172777	0.478599	no
N11C12						5.81867	5.90192	5.98594	6.10439	0.0832466	0.709679	no		-0.0907682	0.670573	no		-0.122257	0.609289	no		-0.181201	0.36563	no		-0.321623	0.157623	no		-0.00171622	0.993706	no
N11D01		No blast match			P-36	5.0311	5.20136	5.62793	5.43909	0.170263	0.4322	no		0.338798	0.139722	no		2.56674e-05	0.999901	no		0.161349	0.47766	no		-0.286357	0.163459	no		-0.309	0.157832	no
N11D02						6.46909	6.37008	6.63191	6.72125	-0.0990119	0.592382	no		-0.0952176	0.626525	no		-0.155809	0.441711	no		-0.00339166	0.985327	no		-0.172918	0.36702	no		-0.0308194	0.878776	no
N11D03						5.17565	6.7934	5.59559	5.70391	1.61775	1.79634e-13	yes	+	0.161916	0.481137	no		0.120293	0.585356	no		-1.46302	2.09264e-10	yes	-	-1.61358	2.78444e-13	yes	-	-0.01185	0.959084	no
N11D04		malate dehydrogenase, NAD-malate dehydrogenase [Vitis vinifera]	AAP35039.1	9e-15		6.95987	6.90547	7.18002	7.1518	-0.0544007	0.771955	no		-0.0378783	0.855428	no		-0.216039	0.291103	no		0.0093365	0.963337	no		-0.277759	0.164433	no		-0.148389	0.49777	no
N11D05						6.25496	6.14654	5.78967	5.7572	-0.108418	0.556889	no		-0.723325	0.000861154	yes	-	-0.90573	1.85595e-05	yes	-	-0.622093	0.00256816	yes	-	-0.913432	5.22225e-06	yes	-	-0.152632	0.50837	no
N11D06		EF1-alpha translation elongation factor [Sordaria macrospora]	CAA65435.1	3e-24			9.55604	6.98012	9.65587		n/a	n/a			n/a	n/a			n/a	n/a		-2.84113	0	yes	-	-0.424258	0.0882507	no		2.55558	0	yes	+
N11D07						4.97442	5.29184	5.43103	5.25284	0.31742	0.144772	no		0.198578	0.390698	no		-0.129554	0.509413	no		-0.126028	0.583162	no		-0.563094	0.00376718	yes	-	-0.298359	0.154545	no
N11D08						7.8578	8.01356	8.6015	8.68707	0.155764	0.423672	no		0.485669	0.0384233	no		0.421304	0.0495266	no		0.32272	0.178667	no		0.14942	0.497756	no		-0.0345928	0.892639	no
N11D09						8.79378	7.33266	8.06435	7.79993	-1.46112	7.99361e-15	yes	-	-0.987465	1.14424e-05	yes	-	-1.40182	1.18623e-11	yes	-	0.466474	0.0405655	no		-0.0568173	0.78641	no		-0.384584	0.114005	no
N11D10						5.84224	5.82351	6.06045	6.13933	-0.0187271	0.918528	no		-0.0398203	0.834251	no		-0.110874	0.571494	no		-0.0282791	0.875598	no		-0.208267	0.264303	no		-0.0412809	0.831199	no
N11D11						7.29132	7.45278	7.82649	7.80655	0.161459	0.400876	no		0.277139	0.213863	no		0.107262	0.608658	no		0.108494	0.628267	no		-0.170318	0.418888	no		-0.140105	0.557876	no
N11D12						5.05393	5.50597	5.80261	5.39258	0.452042	0.0230755	no		0.490647	0.0172725	yes	+	-0.0693157	0.735478	no		0.0314192	0.864891	no		-0.637478	0.000517755	yes	-	-0.53019	0.00559026	yes	-
N11E01	pAT				pAT	5.46217	8.9161	7.68649	8.99257	3.45393	0	yes	+	1.96629	0	yes	+	3.12244	0	yes	+	-1.49482	4.40858e-11	yes	-	-0.44761	0.046129	no		1.18592	1.10082e-06	yes	+
N11E02		No blast match				4.79643	4.56632	4.99155	5.20179	-0.230113	0.257641	no		-0.0629138	0.788889	no		-0.00260403	0.989311	no		0.160013	0.460671	no		0.111389	0.517451	no		0.0900821	0.665808	no
N11E03						7.92002	7.16366	9.29451	10.2905	-0.756364	0.00101603	yes	-	1.11646	1.57298e-05	yes	+	1.96255	2.22045e-16	yes	+	1.86564	5.58886e-13	yes	+	2.6028	0	yes	+	0.875867	0.00105978	yes	+
N11E04								4.56919	4.89148		n/a	n/a			n/a	n/a			n/a	n/a			n/a	n/a			n/a	n/a		0.202126	0.266993	no
N11E05						6.62349	7.30064	6.62089	6.48571	0.677158	0.000449459	yes	+	-0.26063	0.181286	no		-0.545746	0.00638091	yes	-	-0.944974	9.55039e-07	yes	-	-1.33902	1.355e-11	yes	-	-0.255344	0.20159	no
N11E06						6.48022	6.22205	6.9281	6.53851	-0.258177	0.161582	no		0.189842	0.403465	no		-0.34968	0.0819079	no		0.440833	0.0424546	no		-0.207623	0.273621	no		-0.50975	0.0276574	no
N11E07	pPAL				pPAL	5.34763	7.65772	7.28151	8.63351	2.31009	0	yes	+	1.67585	8.50431e-14	yes	+	2.87791	0	yes	+	-0.641433	0.00254303	yes	-	0.4517	0.0383078	no		1.23184	1.15744e-07	yes	+
N11E08						6.55912	6.20245	6.43791	6.38831	-0.356675	0.113725	no		-0.379242	0.0793915	no		-0.578783	0.0178593	yes	-	-0.0297533	0.882067	no		-0.338228	0.142547	no		-0.169768	0.443524	no
N11E09						5.67747	5.58573	5.39698	5.71671	-0.0917367	0.68197	no		-0.538522	0.0234155	no		-0.368731	0.104802	no		-0.453971	0.0481623	no		-0.393114	0.0728057	no		0.199564	0.391973	no
N11E10						5.92389	5.33496	5.78044	5.67054	-0.588928	0.00488374	yes	-	-0.401473	0.0899309	no		-0.661316	0.00378982	yes	-	0.180268	0.387175	no		-0.188508	0.343383	no		-0.23007	0.312321	no
N11E11						5.85122	5.61893	5.73038	5.89371	-0.232284	0.255311	no		-0.378867	0.0796045	no		-0.365478	0.0568761	no		-0.153768	0.496981	no		-0.249313	0.220307	no		0.0431612	0.841168	no
N11E12						4.84327	5.32123	4.86407		0.477968	0.0289337	no		-0.237227	0.312088	no			n/a	n/a		-0.722381	0.00186629	yes	-		n/a	n/a			n/a	n/a
N11F01						5.3544	5.12434	6.49271	5.74554	-0.230057	0.289978	no		0.880281	0.000114424	yes	+	-0.0168302	0.934146	no		1.10315	8.16557e-07	yes	+	0.0971065	0.624958	no		-0.867339	3.74591e-05	yes	-
N11F02						5.57157	6.49509	7.46621	8.57571	0.923524	5.58185e-06	yes	+	1.63661	1.9087e-12	yes	+	2.59618	0	yes	+	0.7059	0.000672487	yes	+	1.55653	7.19425e-14	yes	+	0.989339	2.87259e-05	yes	+
N11F03											n/a	n/a			n/a	n/a			n/a	n/a			n/a	n/a			n/a	n/a			n/a	n/a
N11F04						5.60485	6.49469	7.51521	8.61022	0.889839	1.28287e-05	yes	+	1.65233	1.68354e-12	yes	+	2.59741	0	yes	+	0.755308	0.00029837	yes	+	1.59145	2.10942e-14	yes	+	0.974847	4.13938e-05	yes	+
N11F05						6.61748	6.28353	6.70852	6.56763	-0.333952	0.0696691	no		-0.166988	0.395546	no		-0.457817	0.022594	yes	-	0.159778	0.38925	no		-0.239985	0.206679	no		-0.261056	0.196543	no
N11F06						8.60776	5.97893	8.22006	7.94996	-2.62884	0	yes	-	-0.645731	0.0046137	yes	-	-1.06577	3.0524e-07	yes	-	1.97592	0	yes	+	1.44695	8.65752e-13	yes	+	-0.390264	0.113935	no
N11F07						4.585	4.4982	4.66684	6.49104	-0.0867986	0.670977	no		-0.176186	0.459905	no		1.49807	4.6844e-10	yes	+	-0.0965733	0.652434	no		1.46875	1.22851e-11	yes	+	1.70403	7.91656e-12	yes	+
N11F08						4.87188	5.01977	5.10021	5.323	0.147889	0.491997	no		-0.0297052	0.898935	no		0.0431494	0.830752	no		-0.18478	0.418841	no		-0.22086	0.259062	no		0.102627	0.63477	no
N11F09		No blast match			P-38	5.09764	7.27034	6.35058	8.18402	2.1727	0	yes	+	0.994912	1.12084e-06	yes	+	2.67841	0	yes	+	-1.18497	3.94777e-10	yes	-	0.389594	0.0662926	no		1.71327	4.44089e-16	yes	+
N11F10						7.78615	7.1749	7.60131	7.74304	-0.611251	0.00117329	yes	-	-0.44287	0.0411578	no		-0.451083	0.0299582	no		0.161195	0.457354	no		0.0440477	0.83214	no		0.0215593	0.926589	no
N11F11						7.91799	8.34165	8.71169	10.0313	0.423661	0.0306989	no		0.535663	0.0231104	no		1.70539	9.76996e-15	yes	+	0.104816	0.665529	no		1.16561	2.94391e-07	yes	+	1.1995	4.84927e-06	yes	+
N11F12						6.60367	6.905	7.32018	8.03274	0.301339	0.110705	no		0.458487	0.0312724	no		1.02111	1.68933e-06	yes	+	0.149963	0.46903	no		0.603648	0.0036274	yes	+	0.592391	0.00986334	yes	+
N11G01											n/a	n/a			n/a	n/a			n/a	n/a			n/a	n/a			n/a	n/a			n/a	n/a
N11G02	pACO				pACO		6.0719	6.54127	8.77977		n/a	n/a			n/a	n/a			n/a	n/a		0.204158	0.311216	no		2.18378	0	yes	+	2.11833	0	yes	+
N11G03						6.44119	7.52836	6.99799	7.22796	1.08717	2.68941e-08	yes	+	0.298776	0.143229	no		0.378802	0.0671517	no		-0.795581	9.14682e-05	yes	-	-0.824489	6.37064e-05	yes	-	0.109799	0.608482	no
N11G04		No blast match			P-36			4.40683			n/a	n/a			n/a	n/a			n/a	n/a			n/a	n/a			n/a	n/a			n/a	n/a
N11G05							5.91567	5.89196	6.3944		n/a	n/a			n/a	n/a			n/a	n/a		-0.288929	0.111666	no		-0.0453602	0.80989	no		0.382276	0.0524506	no
N11G06		No blast match				4.77194	5.45298	5.39309	6.95181	0.681043	0.00195164	yes	+	0.363116	0.119692	no		1.7719	4.44089e-16	yes	+	-0.325112	0.158013	no		0.974737	5.54033e-06	yes	+	1.43856	2.97991e-10	yes	+
N11G07						4.59304	4.6477	6.98153	8.13478	0.0546582	0.794539	no		2.13045	0	yes	+	3.13377	0	yes	+	2.06861	0	yes	+	2.963	0	yes	+	1.03309	3.02731e-06	yes	+
N11G08						5.43817	5.88221	6.45474	6.24184	0.44404	0.0415261	no		0.758545	0.000265062	yes	+	0.395707	0.0631715	no		0.307319	0.126488	no		-0.164453	0.425312	no		-0.333065	0.088962	no
N11G09		protease, aspartyl protease family protein [Arabidopsis t...	NP_176703.1	4e-32		4.55808	4.76532	5.00369	5.45833	0.207234	0.333777	no		0.18758	0.432141	no		0.492278	0.0220668	yes	+	-0.02684	0.904316	no		0.168924	0.392778	no		0.334471	0.135186	no
N11G10		hypothetical protein AN7411.2 [Aspergillus nidulans FGSC A4]	XP_680680.1	4e-28	P-18				6.44466		n/a	n/a			n/a	n/a			n/a	n/a			n/a	n/a			n/a	n/a			n/a	n/a
N11G11	pBS/KS				pBS/SK						n/a	n/a			n/a	n/a			n/a	n/a			n/a	n/a			n/a	n/a			n/a	n/a
N11G12						4.72954	5.12612	4.9488		0.396587	0.0696243	no		-0.0387705	0.869463	no			n/a	n/a		-0.442543	0.0548856	no			n/a	n/a			n/a	n/a
N11H01						6.43026	6.61177	6.26669	5.92285	0.181501	0.330489	no		-0.421609	0.0486069	no		-0.915387	2.47273e-06	yes	-	-0.610296	0.00288526	yes	-	-1.21301	4.77756e-11	yes	-	-0.464005	0.0285923	no
N11H02						6.50032	7.65899	6.37376	6.67751	1.15868	3.6089e-09	yes	+	-0.384584	0.0728507	no		-0.230777	0.253451	no		-1.55045	5.20473e-13	yes	-	-1.50557	1.03029e-13	yes	-	0.18358	0.40403	no
N11H03		RIBOSOMAL PROTEIN S5, 40S [Aspergillus nidulans]	EAA65673.1	2e-28	P-15	5.1874	5.16667	4.84434	6.37893	-0.0207365	0.923723	no		-0.601095	0.0101215	yes	-	0.783564	0.00021124	yes	+	-0.587545	0.0110127	yes	-	0.688181	0.000968285	yes	+	1.41443	4.12238e-10	yes	+
N11H04						6.07633	5.45508	6.04761	5.91286	-0.621245	0.00651394	yes	-	-0.286749	0.182957	no		-0.571441	0.00845744	yes	-	0.32731	0.106601	no		-0.0663163	0.745873	no		-0.25492	0.179687	no
N11H05		exocyst subunit EXO70 family protein [Arabidopsis thaliana]	NP_175811.1	0.0003		4.91889	4.86175		5.0794	-0.0571394	0.787021	no			n/a	n/a		-0.247456	0.176636	no			n/a	n/a		-0.306437	0.0759598	no			n/a	n/a
N11H06						8.03797	6.01491	7.62334	7.35317	-2.02306	0	yes	-	-0.672659	0.00192992	yes	-	-1.09277	8.25482e-08	yes	-	1.34321	1.74649e-10	yes	+	0.814168	3.55839e-05	yes	+	-0.390338	0.0916033	no
N11H07						7.74889	6.85451	6.93062	6.7704	-0.894382	1.31321e-06	yes	-	-1.0763	5.89085e-08	yes	-	-1.38646	3.47899e-12	yes	-	-0.189104	0.332275	no		-0.608196	0.00190002	yes	-	-0.280385	0.179243	no
N11H08						5.8088	5.15617	5.56563	5.36434	-0.652631	0.00130843	yes	-	-0.501203	0.00985684	yes	-	-0.852429	6.7489e-06	yes	-	0.144242	0.481882	no		-0.315918	0.115153	no		-0.321453	0.0933343	no
N11H09	pGLU				pGLU	8.00059	9.40477	8.32927	8.85842	1.40418	1.18921e-10	yes	+	0.0706429	0.776513	no		0.44986	0.0553191	no		-1.34073	1.83855e-08	yes	-	-1.07044	1.67353e-06	yes	-	0.40899	0.106916	no
N11H10						9.7021	9.04703	8.91116	9.01068	-0.655066	0.000799666	yes	-	-1.04897	9.01247e-06	yes	-	-1.09939	2.93434e-07	yes	-	-0.401086	0.10238	no		-0.56044	0.0125797	yes	-	-0.0206475	0.936933	no
N11H11						5.10027		4.7443			n/a	n/a		-0.614007	0.00855976	yes	-		n/a	n/a			n/a	n/a			n/a	n/a			n/a	n/a
N11H12						6.98003	7.42836	7.59597	8.29459	0.448328	0.0577628	no		0.357911	0.134218	no		0.906598	0.000112514	yes	+	-0.0976025	0.683232	no		0.34215	0.145353	no		0.578459	0.0149461	yes	+
N12A01						8.0826	9.44908	9.03173	9.15261	1.36648	3.64553e-12	yes	+	0.691096	0.0126046	yes	+	0.662034	0.00224195	yes	+	-0.682568	0.0160724	yes	-	-0.820565	0.000263814	yes	-	0.000710328	0.998097	no
N12A02		embryo-abundant protein-related [Arabidopsis thaliana]	NP_181669.1	3e-25	P-10	4.91077	6.83191		7.9086	1.92114	0	yes	+		n/a	n/a		2.58986	0	yes	+		n/a	n/a		0.552603	0.0139193	yes	+		n/a	n/a
N12A03						10.8947	11.4531	10.7697	10.9962	0.558364	0.00195295	yes	+	-0.382995	0.108988	no		-0.306449	0.164666	no		-0.948544	5.60907e-05	yes	-	-0.980933	6.00847e-06	yes	-	0.106318	0.691073	no
N12A04											n/a	n/a			n/a	n/a			n/a	n/a			n/a	n/a			n/a	n/a			n/a	n/a
N12A05						7.6686	7.65611	8.68095	8.47458	-0.0124884	0.948363	no		0.754326	0.00138604	yes	+	0.398012	0.0623692	no		0.759629	0.00148557	yes	+	0.29438	0.175006	no		-0.326542	0.202257	no
N12A06						8.1569	8.57865	9.44446	9.31219	0.421751	0.0316845	no		1.02953	1.99028e-05	yes	+	0.747328	0.000581525	yes	+	0.60059	0.0157726	yes	+	0.209457	0.352931	no		-0.252427	0.34192	no
N12A07	pGLU				pGLU	7.60565	9.31145	8.58268	9.16965	1.7058	7.32747e-15	yes	+	0.718997	0.00451161	yes	+	1.15603	1.10775e-06	yes	+	-0.993986	3.95842e-05	yes	-	-0.66589	0.00310671	yes	-	0.466803	0.0707022	no
N12A08		No blast match			P-02	5.45171	5.71157	5.00235	7.60856	0.259854	0.196118	no		-0.70739	0.00271857	yes	-	1.74888	5.77316e-15	yes	+	-0.97443	5.08072e-06	yes	-	1.37291	7.27396e-12	yes	+	2.48604	0	yes	+
N12A09						4.96017	5.15884	5.01871	5.45816	0.198675	0.359015	no		-0.199488	0.393016	no		0.090029	0.666998	no		-0.405349	0.0789497	no		-0.224766	0.275431	no		0.319289	0.153733	no
N12A10						4.77209	4.92765	4.64137	5.34822	0.155556	0.468453	no		-0.388752	0.0985984	no		0.168159	0.411332	no		-0.551494	0.0152586	yes	-	-0.103517	0.596206	no		0.586683	0.00712233	yes	+
N12A11						4.54016			6.17702		n/a	n/a			n/a	n/a		1.22889	2.4959e-07	yes	+		n/a	n/a			n/a	n/a			n/a	n/a
N12A12						5.02194	5.1288	4.57818		0.106861	0.620768	no		-0.701792	0.00263519	yes	-		n/a	n/a		-0.815838	0.000399336	yes	-		n/a	n/a			n/a	n/a
N12B01											n/a	n/a			n/a	n/a			n/a	n/a			n/a	n/a			n/a	n/a			n/a	n/a
N12B02	no DNA				no DNA						n/a	n/a			n/a	n/a			n/a	n/a			n/a	n/a			n/a	n/a			n/a	n/a
N12B03						7.17756	7.90495	7.46442	7.02176	0.727391	0.00020294	yes	+	0.028822	0.893341	no		-0.563773	0.0139365	yes	-	-0.705755	0.001254	yes	-	-1.40728	1.50152e-09	yes	-	-0.562823	0.0239016	no
N12B04						6.856	6.38866	6.67974	6.52834	-0.467335	0.0213424	no		-0.43429	0.0260959	no		-0.735624	0.000229472	yes	-	0.0258589	0.899433	no		-0.384409	0.0657221	no		-0.271561	0.177307	no
N12B05						6.94466	7.24647	6.499	6.42008	0.301815	0.114777	no		-0.703689	0.000250357	yes	-	-0.932547	2.63179e-06	yes	-	-1.01269	1.07224e-07	yes	-	-1.35048	7.06568e-12	yes	-	-0.199086	0.314018	no
N12B06						5.23403	5.81761	4.79635	5.42991	0.583583	0.00318442	yes	+	-0.69571	0.00294677	yes	-	-0.212089	0.307464	no		-1.28648	1.66481e-09	yes	-	-0.911793	7.59095e-07	yes	-	0.513393	0.0211422	no
N12B07						5.73897	5.3938	5.88919	6.06236	-0.345168	0.0956591	no		-0.107814	0.612968	no		-0.084579	0.695573	no		0.230167	0.210546	no		0.144469	0.440539	no		0.0530077	0.784577	no
N12B08						5.19062	6.64313	7.36692	8.59365	1.45251	3.06422e-13	yes	+	1.91827	0	yes	+	2.99506	0	yes	+	0.458573	0.0259519	no		1.42643	8.90221e-12	yes	+	1.10656	2.32065e-06	yes	+
N12B09						5.41955	5.41173	5.29553	6.34762	-0.00781611	0.971682	no		-0.382051	0.10294	no		0.520102	0.0148372	yes	+	-0.38142	0.0986238	no		0.411798	0.0496856	no		0.931925	3.32573e-05	yes	+
N12B10						5.35996	6.67861	4.80315		1.31865	1.94598e-09	yes	+	-0.814842	0.000527107	yes	-		n/a	n/a		-2.14068	0	yes	-		n/a	n/a			n/a	n/a
N12B11	pACS1				pACS1						n/a	n/a			n/a	n/a			n/a	n/a			n/a	n/a			n/a	n/a			n/a	n/a
N12B12						5.44238	6.84383	6.53577	7.05356	1.40145	6.09712e-12	yes	+	0.835361	6.38027e-05	yes	+	1.20321	4.09554e-08	yes	+	-0.573276	0.00213482	yes	-	-0.314358	0.112762	no		0.397625	0.0507244	no
N12C01						5.96674	6.90439	6.30214	6.04306	0.937655	6.54212e-07	yes	+	0.0773673	0.685829	no		-0.331647	0.0898634	no		-0.867474	2.822e-06	yes	-	-1.38542	2.76001e-13	yes	-	-0.379242	0.0486924	no
N12C02						4.74688	4.96512		6.11001	0.218233	0.311654	no			n/a	n/a		0.955161	6.30643e-06	yes	+		n/a	n/a		0.620808	0.00222214	yes	+		n/a	n/a
N12C03							4.59614		5.78508		n/a	n/a			n/a	n/a			n/a	n/a			n/a	n/a		0.66485	0.000330911	yes	+		n/a	n/a
N12C04						5.52227	5.29965	5.80379	5.77321	-0.222628	0.314919	no		0.0234814	0.911116	no		-0.157035	0.448283	no		0.238924	0.242604	no		-0.0505269	0.80164	no		-0.150744	0.424453	no
N12C05						4.53504	5.90206		6.08519	1.36702	2.13889e-11	yes	+		n/a	n/a		1.14218	1.13914e-07	yes	+		n/a	n/a		-0.340966	0.0661414	no			n/a	n/a
N12C06						5.98458	5.70268	5.32795	5.57725	-0.281899	0.177074	no		-0.914654	0.000149613	yes	-	-0.815295	0.000290958	yes	-	-0.639941	0.0025496	yes	-	-0.649516	0.000786544	yes	-	0.129131	0.571199	no
N12C07		No blast match			P-02	5.14081	4.56851	4.85734	7.43048	-0.572299	0.00451239	yes	-	-0.541504	0.0204352	no		1.8817	0	yes	+	0.0236094	0.913444	no		2.33788	0	yes	+	2.45298	0	yes	+
N12C08						7.1598	6.63401	6.99433	6.99646	-0.525792	0.00432052	yes	-	-0.423503	0.0358291	no		-0.571311	0.00482714	yes	-	0.0951034	0.625333	no		-0.161639	0.408901	no		-0.118035	0.578248	no
N12C09						4.98789	5.15393	4.53903	6.1385	0.16604	0.40192	no		-0.706892	0.00245197	yes	-	0.742639	0.00136758	yes	+	-0.880118	3.7544e-05	yes	-	0.460478	0.0298478	no		1.4793	1.62665e-09	yes	+
N12C10						5.937	5.45373	6.08166	6.13766	-0.48327	0.0335492	no		-0.113373	0.59656	no		-0.207303	0.389322	no		0.362711	0.0735569	no		0.159847	0.488335	no		-0.0641575	0.768189	no
N12C11						5.24122	6.39742	7.0714	8.33621	1.15619	5.24031e-09	yes	+	1.57215	5.41123e-13	yes	+	2.68702	0	yes	+	0.408771	0.0367323	no		1.41471	6.32672e-12	yes	+	1.14465	3.66731e-07	yes	+
N12C12		GcpE protein [Arabidopsis thaliana]	AAL91150.1	1e-51		7.42166	7.72642	7.8779	8.35067	0.304768	0.116106	no		0.198212	0.375588	no		0.521042	0.0145734	yes	+	-0.113743	0.616214	no		0.100154	0.643924	no		0.352603	0.147878	no
N12D01						6.62726	6.87109	6.95437	7.13411	0.243829	0.24373	no		0.06908	0.732736	no		0.0988771	0.630458	no		-0.181935	0.399427	no		-0.261072	0.233107	no		0.0595695	0.779113	no
N12D02						5.92671	5.74681	5.32046	6.11679	-0.179903	0.376945	no		-0.864276	8.83706e-05	yes	-	-0.217886	0.321998	no		-0.691559	0.00253303	yes	-	-0.154102	0.500263	no		0.676163	0.00553262	yes	+
N12D03											n/a	n/a			n/a	n/a			n/a	n/a			n/a	n/a			n/a	n/a			n/a	n/a
N12D04						5.7386	6.14875	5.40527	5.58024	0.410146	0.0454281	no		-0.591359	0.0130918	yes	-	-0.566333	0.0109547	yes	-	-1.00869	1.64181e-06	yes	-	-1.0926	1.36861e-08	yes	-	0.0547987	0.809753	no
N12D05						7.00962	7.38709	6.65835	6.65608	0.377477	0.0498471	no		-0.609295	0.0017168	yes	-	-0.761501	0.000143162	yes	-	-0.993958	3.10279e-07	yes	-	-1.2551	3.6047e-10	yes	-	-0.122434	0.544373	no
N12D06		No blast match			P-45	5.04355	4.84701	4.95996	6.39516	-0.196541	0.350557	no		-0.341626	0.143295	no		0.943647	8.05677e-06	yes	+	-0.15227	0.499478	no		1.02407	4.32284e-07	yes	+	1.31504	6.19856e-09	yes	+
N12D07						8.09567	9.46925	9.04121	9.09564	1.37358	2.772e-12	yes	+	0.687504	0.00398816	yes	+	0.591994	0.0062068	yes	+	-0.693261	0.00488502	yes	-	-0.897705	6.41704e-05	yes	-	-0.0657377	0.80216	no
N12D08						5.69629	5.67553	5.85408	6.28822	-0.020763	0.909377	no		-0.100242	0.598816	no		0.18396	0.347713	no		-0.086665	0.636173	no		0.0886026	0.638819	no		0.313974	0.110329	no
N12D09						6.40614	6.42039	6.82227	8.39705	0.0142505	0.938702	no		0.1581	0.428298	no		1.58295	2.58682e-13	yes	+	0.136664	0.468864	no		1.45258	1.95133e-12	yes	+	1.45462	3.29512e-11	yes	+
N12D10						7.58395	6.62988	7.48004	7.45119	-0.954078	1.85419e-07	yes	-	-0.361939	0.0913397	no		-0.540729	0.00855704	yes	-	0.584952	0.00508947	yes	+	0.297228	0.136962	no		-0.149017	0.515086	no
N12D11						4.76188		4.65301	4.97576		n/a	n/a		-0.366898	0.119268	no		-0.194085	0.26653	no			n/a	n/a			n/a	n/a		0.202585	0.286279	no
N12D12		No blast match			P-40						n/a	n/a			n/a	n/a			n/a	n/a			n/a	n/a			n/a	n/a			n/a	n/a
N12E01						5.05897	4.89059	5.82946	7.20579	-0.168387	0.426138	no		0.51246	0.0127831	yes	+	1.73885	1.33227e-15	yes	+	0.673661	0.000666571	yes	+	1.79112	0	yes	+	1.25616	8.28517e-10	yes	+
N12E02						7.74077	7.24438	8.29441	8.29535	-0.496395	0.00868027	yes	-	0.295608	0.199629	no		0.146613	0.489608	no		0.784817	0.000678463	yes	+	0.526888	0.013252	yes	+	-0.119222	0.633688	no
N12E03						5.9135	5.61406	5.70456	6.28152	-0.299437	0.105343	no		-0.466967	0.0312924	no		-0.0399445	0.839936	no		-0.174715	0.403207	no		0.143373	0.448423	no		0.456794	0.0382839	no
N12E04								4.73272			n/a	n/a			n/a	n/a			n/a	n/a			n/a	n/a			n/a	n/a			n/a	n/a
N12E05						7.50505	8.17565	9.06459	8.87716	0.6706	0.000635783	yes	+	1.30151	5.89737e-08	yes	+	0.96414	8.33609e-06	yes	+	0.623729	0.0109967	yes	+	0.177421	0.424502	no		-0.307602	0.239657	no
N12E06						6.06691	6.09529	6.24943	5.83458	0.0283832	0.877402	no		-0.0755063	0.723384	no		-0.640294	0.00274377	yes	-	-0.111075	0.584013	no		-0.784798	0.000113607	yes	-	-0.535016	0.0201326	no
N12E07	pPAL				pPAL	4.74268	6.66961	6.4133	7.7291	1.92693	0	yes	+	1.41259	9.77418e-12	yes	+	2.57845	0	yes	+	-0.521523	0.00447675	yes	-	0.535405	0.00826339	yes	+	1.19563	9.38372e-09	yes	+
N12E08											n/a	n/a			n/a	n/a			n/a	n/a			n/a	n/a			n/a	n/a			n/a	n/a
N12E09						6.9508	6.99188	7.84248	7.59366	0.0410786	0.846318	no		0.633649	0.00941703	yes	+	0.234885	0.306786	no		0.585385	0.00794994	yes	+	0.0776866	0.704337	no		-0.368992	0.120726	no
N12E10		ACC oxidase [Citrus sinensis]	AAG49361.1	2e-60	P-08		6.67932	7.27437	9.49073		n/a	n/a			n/a	n/a			n/a	n/a		0.32984	0.105278	no		2.28732	0	yes	+	2.09619	0	yes	+
N12E11									5.36454		n/a	n/a			n/a	n/a			n/a	n/a			n/a	n/a			n/a	n/a			n/a	n/a
N12E12		No blast match				5.45061	5.39019			-0.0604185	0.784194	no			n/a	n/a			n/a	n/a			n/a	n/a			n/a	n/a			n/a	n/a
N12F01						5.0399					n/a	n/a			n/a	n/a			n/a	n/a			n/a	n/a			n/a	n/a			n/a	n/a
N12F02		caffeine synthase 1 [Camellia sinensis var. sinen...	AAS83524.1	2e-16	P-62				5.40382		n/a	n/a			n/a	n/a			n/a	n/a			n/a	n/a			n/a	n/a			n/a	n/a
N12F03		ACC oxidase [Citrus sinensis]	AAG49361.1	1e-36	P-07		6.77859	7.24476	9.34706		n/a	n/a			n/a	n/a			n/a	n/a		0.200949	0.32383	no		2.04438	0	yes	+	1.98214	0	yes	+
N12F04	pAT				pAT	5.44511	8.648	7.24616	8.54496	3.20288	0	yes	+	1.54302	6.87028e-12	yes	+	2.69188	0	yes	+	-1.66705	1.11022e-14	yes	-	-0.627126	0.00465989	yes	-	1.17863	3.36228e-07	yes	+
N12F05						5.24423	4.76957	5.1029	5.17904	-0.474656	0.0231041	no		-0.399359	0.0871751	no		-0.473159	0.0133584	yes	-	0.0681109	0.76011	no		-0.114624	0.520524	no		-0.0440282	0.831232	no
N12F06						6.78747	6.19571	7.38083	7.16467	-0.591759	0.00124354	yes	-	0.335331	0.116994	no		-0.0307699	0.88085	no		0.919905	6.68585e-06	yes	+	0.44487	0.0226605	yes	+	-0.336329	0.133609	no
N12F07						4.63302		4.44383			n/a	n/a		-0.447219	0.0590236	no			n/a	n/a			n/a	n/a			n/a	n/a			n/a	n/a
N12F08						6.22621	6.17641	6.63801	6.46192	-0.0497999	0.787269	no		0.153765	0.432511	no		-0.172262	0.390329	no		0.196379	0.285846	no		-0.238582	0.206639	no		-0.296254	0.138604	no
N12F09											n/a	n/a			n/a	n/a			n/a	n/a			n/a	n/a			n/a	n/a			n/a	n/a
N12F10						7.51494	6.72507	7.53076	7.30676	-0.789862	1.77592e-05	yes	-	-0.242207	0.261659	no		-0.616147	0.00258964	yes	-	0.540469	0.010372	yes	+	0.0575948	0.772616	no		-0.344168	0.132753	no
N12F11						7.88369	7.23177	7.52037	7.51369	-0.651918	0.000550686	yes	-	-0.621353	0.00381112	yes	-	-0.777971	0.000154147	yes	-	0.0233785	0.913588	no		-0.242173	0.240446	no		-0.126845	0.5819	no
N12F12		sinapyl alcohol dehydrogenase, putative [Populus tremula x Populus tremuloides]	AAM95578.1	4e-45	P-57	5.96542	4.64082	4.97699		-1.3246	6.76414e-10	yes	-	-1.24646	2.75941e-07	yes	-		n/a	n/a		0.0709549	0.746556	no			n/a	n/a			n/a	n/a
N12G01		protein kinase family protein [Arabidopsis thal...	NP_567980.1	8e-05		4.60763					n/a	n/a			n/a	n/a			n/a	n/a			n/a	n/a			n/a	n/a			n/a	n/a
N12G02	pACO				pACO		6.00151	6.54402	8.60031		n/a	n/a			n/a	n/a			n/a	n/a		0.277296	0.169263	no		2.07471	0	yes	+	1.93612	0	yes	+
N12G03						7.34411	7.59443	8.62234	8.49652	0.250322	0.195087	no		1.0202	1.52488e-05	yes	+	0.744446	0.00051788	yes	+	0.762691	0.00135208	yes	+	0.378004	0.0812014	no		-0.24598	0.335773	no
N12G04						5.88949	5.63218	6.50286	6.2206	-0.257314	0.216894	no		0.355335	0.0989213	no		-0.0768582	0.726282	no		0.605463	0.00097416	yes	+	0.0643358	0.732885	no		-0.402421	0.0402336	no
N12G05						5.54831	6.41939	7.65773	8.75093	0.871084	1.69777e-05	yes	+	1.85139	4.66294e-15	yes	+	2.79466	0	yes	+	0.973124	4.40203e-06	yes	+	1.80745	0	yes	+	0.973034	5.63991e-05	yes	+
N12G06						6.60307	5.33958	5.37235	5.35675	-1.26349	8.68843e-10	yes	-	-1.48874	1.5185e-11	yes	-	-1.65428	0	yes	-	-0.232441	0.312829	no		-0.506913	0.0119061	yes	-	-0.135766	0.530585	no
N12G07		protein kinase AtSIK [Arabidopsis thaliana]	AAK01950.1	8e-54	P-29	5.03148	5.00618	5.30514	5.87412	-0.0252959	0.905929	no		0.0156294	0.946295	no		0.434672	0.0545568	no		0.0337395	0.882004	no		0.343847	0.120184	no		0.448815	0.0600712	no
N12G08		mitochondrial phosphate translocator [Medicago truncatula]	AH59632.1	2e-57		5.72279	6.53955	5.65805	7.82481	0.816765	7.93164e-06	yes	+	-0.322773	0.1349	no		1.69405	6.66134e-16	yes	+	-1.14672	4.28179e-08	yes	-	0.761165	0.000172043	yes	+	2.0466	0	yes	+
N12G09		No blast match			P-38	5.11027	7.11077	6.31283	8.04005	2.0005	0	yes	+	0.944529	3.71066e-06	yes	+	2.52181	0	yes	+	-1.06315	1.44798e-08	yes	-	0.405199	0.0532464	no		1.60706	2.04281e-14	yes	+
N12G10						5.51125	5.9714	5.89842	6.0476	0.460147	0.0202883	no		0.12914	0.491443	no		0.128382	0.501436	no		-0.338192	0.0921029	no		-0.447885	0.0280083	no		0.0290136	0.880869	no
N12G11	pBS/KS				pBS/SK						n/a	n/a			n/a	n/a			n/a	n/a			n/a	n/a			n/a	n/a			n/a	n/a
N12G12						5.79544	4.93478	5.00378		-0.860653	1.53057e-05	yes	-	-1.04969	2.03846e-06	yes	-		n/a	n/a		-0.196219	0.388021	no			n/a	n/a			n/a	n/a
N12H01						6.86164	6.07963	6.28532	6.4156	-0.782005	0.00010913	yes	-	-0.834346	1.21498e-05	yes	-	-0.854006	1.72996e-05	yes	-	-0.059527	0.76534	no		-0.188121	0.363743	no		0.0101126	0.958857	no
N12H02						6.50607	7.28348	6.4062	6.97183	0.777403	0.000332639	yes	+	-0.357904	0.0978086	no		0.0577873	0.817562	no		-1.14249	1.80566e-09	yes	-	-0.835736	0.000250943	yes	-	0.445463	0.0505514	no
N12H03						7.54042	7.02556	7.1935	7.17959	-0.514854	0.00600015	yes	-	-0.604946	0.00343436	yes	-	-0.768802	0.00015612	yes	-	-0.0972774	0.634737	no		-0.370067	0.0660086	no		-0.134084	0.541216	no
N12H04						6.04301	5.72385	5.84855	5.74443	-0.319158	0.118488	no		-0.452494	0.0359483	no		-0.706555	0.000191823	yes	-	-0.140522	0.530584	no		-0.503517	0.0113578	yes	-	-0.224289	0.286623	no
N12H05						4.94122	4.99183	4.92232	5.86388	0.05061	0.8132	no		-0.276932	0.236335	no		0.514693	0.0121854	yes	+	-0.334728	0.14306	no		0.347963	0.0807851	no		0.821398	0.00019245	yes	+
N12H06						5.24792					n/a	n/a			n/a	n/a			n/a	n/a			n/a	n/a			n/a	n/a			n/a	n/a
N12H07	pLEA				pLEA	13.0037	11.943	12.3558	12.0097	-1.06073	2.47391e-09	yes	-	-0.905905	2.88746e-05	yes	-	-1.40195	3.79226e-10	yes	-	0.147643	0.463877	no		-0.457333	0.0289203	no		-0.46627	0.0551241	no
N12H08						7.19154	7.61991	7.11662	7.57858	0.428363	0.0270982	no		-0.332954	0.104979	no		-0.0209303	0.919769	no		-0.768503	0.00021374	yes	-	-0.565413	0.00708598	yes	-	0.341796	0.121434	no
N12H09		glycosyl transferase family 1 protein [Arabidopsis thaliana]	NP_181548.2	7e-27	P-37	4.91996	4.62395			-0.296005	0.147153	no			n/a	n/a			n/a	n/a			n/a	n/a			n/a	n/a			n/a	n/a
N12H10						5.47617	5.48512		5.85156	0.00894594	0.964485	no			n/a	n/a		-0.0325751	0.861419	no			n/a	n/a		-0.157641	0.438044	no			n/a	n/a
N12H11						8.14882	7.29181	7.48312	7.14813	-0.85701	5.60539e-06	yes	-	-0.923731	1.49303e-05	yes	-	-1.40866	2.9281e-12	yes	-	-0.0739077	0.731066	no		-0.667768	0.00103643	yes	-	-0.455153	0.0445447	no
N12H12		adenine phosphoribosyltransferase [Brassica napus]	AAP85303.1	7e-22	P-51	8.48358	9.55976	9.10915	9.15182	1.07618	3.79959e-08	yes	+	0.367539	0.123791	no		0.260264	0.228252	no		-0.715828	0.00370877	yes	-	-0.932037	3.34806e-05	yes	-	-0.0775031	0.768315	no
N13A01											n/a	n/a			n/a	n/a			n/a	n/a			n/a	n/a			n/a	n/a			n/a	n/a
N13A02		isoprenoid biosynthesis-like protein, 1-hydroxy-2-methyl-2-(E)-butenyl 4-diphosphate synthase, GcpE [Lycopersicon esculentum]	AAO15447.1	2e-27	P-52	5.66406	5.94914		6.35648	0.28508	0.197898	no			n/a	n/a		0.284449	0.191326	no			n/a	n/a		-0.116751	0.572551	no			n/a	n/a
N13A03						4.51819	5.17511		5.15024	0.656917	0.00326949	yes	+		n/a	n/a		0.224082	0.253546	no			n/a	n/a		-0.548955	0.00307668	yes	-		n/a	n/a
N13A04		No blast match				5.59906	5.36813	5.94007	7.01599	-0.230931	0.300674	no		0.0829714	0.719297	no		1.00895	5.33232e-06	yes	+	0.306717	0.171802	no		1.12377	1.72829e-07	yes	+	0.955755	1.82554e-05	yes	+
N13A05						6.22937	6.41879	6.49022	6.31687	0.189423	0.306674	no		0.00281879	0.988396	no		-0.320466	0.151733	no		-0.19379	0.288375	no		-0.626009	0.00342104	yes	-	-0.293512	0.184678	no
N13A06		putative GCPE protein [Oryza sativa (japonica c...	XP_466605.1	7e-32	P-52	5.92541	6.21278	6.15496	6.66392	0.287369	0.200415	no		-0.0284863	0.894066	no		0.330544	0.138487	no		-0.323042	0.10517	no		-0.0729456	0.727339	no		0.388803	0.0494382	no
N13A07						6.18546	5.54816	5.95493	6.08978	-0.637294	0.00201312	yes	-	-0.488558	0.0112795	yes	-	-0.503646	0.0224131	yes	-	0.14155	0.485798	no		0.0175286	0.939149	no		0.0146848	0.946175	no
N13A08						11.2567	11.7733	10.4852	11.4263	0.516519	0.00329529	yes	+	-1.02953	0.000238628	yes	-	-0.238406	0.280134	no		-1.55323	1.37103e-08	yes	-	-0.871045	4.07852e-05	yes	-	0.820896	0.00701215	yes	+
N13A09						5.4074	5.9998	5.93491	5.89341	0.5924	0.00634334	yes	+	0.26948	0.193359	no		0.0780357	0.732982	no		-0.330106	0.0994603	no		-0.630484	0.00461817	yes	-	-0.161671	0.447811	no
N13A10						7.42701	7.64926	7.40522	8.06095	0.22225	0.348063	no		-0.279816	0.229972	no		0.225971	0.329214	no		-0.509252	0.0317067	no		-0.112399	0.633308	no		0.535559	0.0208777	no
N13A11						5.64979	6.42401	5.7795	6.01866	0.774224	0.000488104	yes	+	-0.128321	0.546509	no		-0.0391009	0.855165	no		-0.909731	7.33049e-06	yes	-	-0.929445	5.41875e-06	yes	-	0.118992	0.540303	no
N13A12						4.58413		4.51018			n/a	n/a		-0.331985	0.163153	no			n/a	n/a			n/a	n/a			n/a	n/a			n/a	n/a
N13B01						4.77894					n/a	n/a			n/a	n/a			n/a	n/a			n/a	n/a			n/a	n/a			n/a	n/a
N13B02	no DNA				no DNA						n/a	n/a			n/a	n/a			n/a	n/a			n/a	n/a			n/a	n/a			n/a	n/a
N13B03						7.52052	8.79937	8.68096	8.70144	1.27884	1.07594e-10	yes	+	0.902408	0.000133219	yes	+	0.772949	0.00033075	yes	+	-0.383622	0.114462	no		-0.622016	0.00523784	yes	-	-0.0996868	0.698397	no
N13B04						4.99984					n/a	n/a			n/a	n/a			n/a	n/a			n/a	n/a			n/a	n/a			n/a	n/a
N13B05						6.41163	6.34997	6.6027	6.49274	-0.0616626	0.762639	no		-0.0669639	0.731721	no		-0.326865	0.103522	no		-0.0124872	0.950983	no		-0.381322	0.0672657	no		-0.230129	0.249228	no
N13B06						7.65447	7.83603	8.14884	8.51731	0.181559	0.349592	no		0.236342	0.300465	no		0.454868	0.033435	no		0.0475965	0.837806	no		0.157188	0.47173	no		0.248298	0.31918	no
N13B07							4.56508	4.5401	4.93602		n/a	n/a			n/a	n/a			n/a	n/a		-0.290197	0.180531	no		-0.153151	0.286653	no		0.275753	0.137674	no
N13B08											n/a	n/a			n/a	n/a			n/a	n/a			n/a	n/a			n/a	n/a			n/a	n/a
N13B09						6.80809	6.7834	7.39523	7.59624	-0.0246912	0.906608	no		0.329105	0.161634	no		0.380177	0.0989788	no		0.34661	0.0954663	no		0.288748	0.154003	no		0.0808439	0.723011	no
N13B10		No blast match			P-05	5.24806	5.6942	5.69942	6.70294	0.446138	0.0397049	no		0.193326	0.351603	no		1.04691	1.03617e-06	yes	+	-0.259998	0.202903	no		0.48465	0.0216709	yes	+	0.883355	1.15922e-05	yes	+
N13B11	pACS1				pACS1						n/a	n/a			n/a	n/a			n/a	n/a			n/a	n/a			n/a	n/a			n/a	n/a
N13B12						6.90468	7.31695	7.78981	7.49405	0.412279	0.0319192	no		0.627102	0.00495969	yes	+	0.18141	0.382776	no		0.207637	0.350251	no		-0.34699	0.0934778	no		-0.41592	0.0779735	no
N13C01											n/a	n/a			n/a	n/a			n/a	n/a			n/a	n/a			n/a	n/a			n/a	n/a
N13C02						5.13171	5.16611		5.4931	0.0344042	0.873678	no			n/a	n/a		-0.0465687	0.825164	no			n/a	n/a		-0.197093	0.343504	no			n/a	n/a
N13C03						4.54397		5.21541	5.32661		n/a	n/a		0.413406	0.0828	no		0.374673	0.0713706	no			n/a	n/a			n/a	n/a		-0.00896055	0.966867	no
N13C04						5.31402	5.45793	5.08289	5.41056	0.143912	0.472326	no		-0.489161	0.0366515	no		-0.311431	0.133187	no		-0.640259	0.00282714	yes	-	-0.571462	0.00199811	yes	-	0.207503	0.348029	no
N13C05						5.73552	5.79391	5.73623	6.30376	0.0583885	0.793551	no		-0.257322	0.274076	no		0.160272	0.462914	no		-0.322896	0.151265	no		-0.0142363	0.94523	no		0.447367	0.0422565	no
N13C06		No blast match			P-53	11.6972	11.4901	10.6089	10.7488	-0.207081	0.253779	no		-1.34633	2.40228e-08	yes	-	-1.3564	9.51333e-10	yes	-	-1.14643	1.20224e-06	yes	-	-1.26543	4.76069e-09	yes	-	0.0197022	0.941463	no
N13C07											n/a	n/a			n/a	n/a			n/a	n/a			n/a	n/a			n/a	n/a			n/a	n/a
N13C08						5.12152	5.18804	5.17562	5.36605	0.0665225	0.758762	no		-0.203931	0.380815	no		-0.16344	0.422061	no		-0.277639	0.228293	no		-0.346082	0.0851171	no		0.0702632	0.74749	no
N13C09						4.47129		4.49969			n/a	n/a		-0.22963	0.339815	no			n/a	n/a			n/a	n/a			n/a	n/a			n/a	n/a
N13C10						5.00883	5.16917	5.20093	5.29598	0.16034	0.458947	no		-0.0659319	0.776885	no		-0.120818	0.544133	no		-0.233458	0.310384	no		-0.397278	0.0429129	no		-0.0251139	0.906545	no
N13C11						8.65171	7.94205	9.13456	8.74249	-0.70966	0.000234473	yes	-	0.224811	0.346516	no		-0.317188	0.13755	no		0.927285	0.000152524	yes	+	0.276352	0.209772	no		-0.512227	0.050111	no
N13C12		Monodehydroascorbate reductase (MDAR) (Ascorbate free radical reductase) (AFR reductase) Lycopersicon esculentum	Q43497	4e-34		6.66051	6.55888	6.82142	6.32469	-0.101632	0.583433	no		-0.0971297	0.625148	no		-0.743791	0.000181164	yes	-	-0.00268388	0.988699	no		-0.758279	6.2064e-05	yes	-	-0.616889	0.00232192	yes	-
N13D01						11.4716	11.9307	11.6435	11.9831	0.459042	0.00827399	yes	+	-0.0861585	0.70298	no		0.103469	0.638963	no		-0.552386	0.0102732	yes	-	-0.471692	0.0243802	yes	-	0.2194	0.388554	no
N13D02							6.08674		5.47769		n/a	n/a			n/a	n/a			n/a	n/a			n/a	n/a		-1.13313	1.28626e-09	yes	-		n/a	n/a
N13D03							4.77951	5.00209	5.36339		n/a	n/a			n/a	n/a			n/a	n/a		-0.0426325	0.848833	no		0.0597934	0.755818	no		0.241132	0.270313	no
N13D04						6.0831	6.12196	6.25723	6.47663	0.0388582	0.852112	no		-0.0838962	0.696639	no		-0.01444	0.953052	no		-0.12994	0.470107	no		-0.169418	0.430623	no		0.0992286	0.654194	no
N13D05						8.22896	9.38092	9.11157	9.16269	1.15196	4.54018e-09	yes	+	0.624583	0.0090131	yes	+	0.525759	0.0151313	yes	+	-0.534559	0.0304509	no		-0.742317	0.000973059	yes	-	-0.0690513	0.793017	no
N13D06						5.78695	5.77663	5.97366	6.26668	-0.0103254	0.960098	no		-0.0713189	0.73785	no		0.0717623	0.765715	no		-0.0681794	0.707039	no		-0.0340323	0.873242	no		0.172854	0.431632	no
N13D07						8.58503	6.4599	8.17246	7.94553	-2.12514	0	yes	-	-0.670603	0.0031576	yes	-	-1.04747	4.84309e-07	yes	-	1.44735	7.94735e-11	yes	+	0.96155	2.21246e-06	yes	+	-0.347092	0.15846	no
N13D08						4.8905	5.3802	5.39758	6.33996	0.489699	0.0142868	yes	+	0.249047	0.283292	no		1.04149	8.76094e-07	yes	+	-0.247838	0.243662	no		0.435668	0.0219683	yes	+	0.822212	0.000239036	yes	+
N13D09						5.90949	6.04861	5.56192	5.61865	0.139125	0.501698	no		-0.6056	0.0112357	yes	-	-0.698811	0.00200477	yes	-	-0.751911	0.000321297	yes	-	-0.954056	9.20286e-07	yes	-	-0.0634386	0.78078	no
N13D10									5.03663		n/a	n/a			n/a	n/a			n/a	n/a			n/a	n/a			n/a	n/a			n/a	n/a
N13D11						6.7415	6.84648	7.78757	7.51257	0.10498	0.576057	no		0.78804	0.000424947	yes	+	0.363104	0.0816197	no		0.675874	0.00192844	yes	+	0.142004	0.482995	no		-0.395164	0.094155	no
N13D12		unknown protein [Oryza sativa (japonica cultivar...	BAC16504.1	6e-13	P-44	6.79603	6.61282	7.58934	7.26983	-0.183212	0.322694	no		0.535279	0.014542	yes	+	0.0658298	0.749509	no		0.711306	0.000766992	yes	+	0.132922	0.502114	no		-0.439677	0.0558881	no
N13E01						8.55691	7.57391	9.64307	9.68233	-0.982994	2.47334e-07	yes	-	0.828129	0.000607797	yes	+	0.717458	0.00100601	yes	+	1.80394	2.00506e-13	yes	+	1.58433	1.06959e-12	yes	+	-0.080898	0.762333	no
N13E02											n/a	n/a			n/a	n/a			n/a	n/a			n/a	n/a			n/a	n/a			n/a	n/a
N13E03						6.58998	7.00372	7.74322	7.62669	0.413738	0.0295115	no		0.895206	6.01867e-05	yes	+	0.628744	0.00275553	yes	+	0.474282	0.029992	no		0.0988863	0.629776	no		-0.23669	0.316072	no
N13E04		No blast match					4.86988	6.87499	6.38852		n/a	n/a			n/a	n/a			n/a	n/a		1.73989	0	yes	+	0.994554	9.81283e-07	yes	+	-0.606626	0.0029868	yes	-
N13E05						6.37218	6.44563	6.25989	6.56427	0.0734572	0.692087	no		-0.370314	0.0539523	no		-0.215878	0.283788	no		-0.450957	0.0126584	yes	-	-0.405456	0.0334714	no		0.184208	0.350159	no
N13E06								4.40519	5.35705		n/a	n/a			n/a	n/a			n/a	n/a			n/a	n/a			n/a	n/a		0.831688	0.000132983	yes	+
N13E07	pPAL				pPAL		6.65215	6.32415	7.66106		n/a	n/a			n/a	n/a			n/a	n/a		-0.593218	0.00116289	yes	-	0.484821	0.0163767	yes	+	1.21675	4.19875e-09	yes	+
N13E08						5.99528	7.56386	5.96179	6.25963	1.56858	5.13727e-11	yes	+	-0.291525	0.175673	no		-0.143616	0.515307	no		-1.86729	0	yes	-	-1.82832	2.22045e-16	yes	-	0.177682	0.363145	no
N13E09						5.31832	5.03026	5.28786	5.69397	-0.28806	0.181532	no		-0.288498	0.215983	no		-0.0323235	0.883759	no		-0.00762358	0.973305	no		0.139617	0.516929	no		0.285947	0.219748	no
N13E10		cellular apoptosis susceptibility protein, putative / importin-alpha re-exporter, putative [Arabidopsis thaliana]	NP_182175.1	2e-15		5.01439	6.35529	7.00569	9.13721	1.3409	1.09133e-11	yes	+	1.73327	8.88178e-16	yes	+	3.71485	0	yes	+	0.385187	0.0464693	no		2.25784	0	yes	+	2.01136	0	yes	+
N13E11						5.25949	6.92317	4.85966	5.15695	1.66368	2.22045e-16	yes	+	-0.657868	0.00495617	yes	-	-0.510512	0.00710523	yes	-	-2.32873	0	yes	-	-2.29031	0	yes	-	0.177129	0.388992	no
N13E12		X-Pro dipeptidase-like protein [Arabidopsis thali...	AAM97085.1	8e-54		6.32755	6.14178	6.75449	6.22833	-0.185768	0.361517	no		0.16891	0.39402	no		-0.507179	0.0227525	yes	-	0.347492	0.0902961	no		-0.437531	0.0559673	no		-0.646317	0.00392846	yes	-
N13F01		14-3-3 protein [Populus x canescens]	AAD27823.2	1e-35		5.61619	6.2426	6.45392	6.4632	0.626408	0.00204904	yes	+	0.579699	0.0060458	yes	+	0.439037	0.0437445	no		-0.0538956	0.766452	no		-0.303491	0.10841	no		-0.110889	0.574675	no
N13F02						6.27606	6.4072	6.53255	6.39255	0.131142	0.47912	no		-0.00154513	0.994315	no		-0.291479	0.14507	no		-0.139873	0.49865	no		-0.53874	0.00436894	yes	-	-0.260161	0.237037	no
N13F03											n/a	n/a			n/a	n/a			n/a	n/a			n/a	n/a			n/a	n/a			n/a	n/a
N13F04		glutathione S-transferase F1 [Malva pusilla]	AAO61853.1	3e-31		8.79315	7.61561	9.49855	9.41648	-1.17754	6.39994e-10	yes	-	0.447375	0.0632026	no		0.215362	0.320637	no		1.61773	4.20368e-11	yes	+	1.27678	8.51701e-09	yes	+	-0.20224	0.447406	no
N13F05						5.91831	5.56434	6.15356	7.70578	-0.353973	0.0843633	no		-0.0227844	0.91459	no		1.3795	5.04439e-11	yes	+	0.324003	0.145885	no		1.61735	2.19602e-13	yes	+	1.43206	2.97585e-10	yes	+
N13F06						4.6638	4.47768	4.63207	5.20881	-0.18612	0.356304	no		-0.289764	0.221321	no		0.137041	0.486959	no		-0.110829	0.603731	no		0.207041	0.218615	no		0.456577	0.0290372	no
N13F07		aquaporin [Ricinus communis]	CAE53882.1	5e-43		8.79689	8.85391	8.67742	7.41317	0.0570203	0.770942	no		-0.3775	0.107043	no		-1.79169	9.10383e-15	yes	-	-0.441707	0.0691606	no		-1.96483	2.22045e-16	yes	-	-1.38441	3.68714e-07	yes	-
N13F08						5.63145	5.93211	6.22154	6.87434	0.300661	0.173608	no		0.332055	0.114078	no		0.834916	0.000159201	yes	+	0.0242079	0.903447	no		0.418135	0.0475777	no		0.532634	0.0076518	yes	+
N13F09											n/a	n/a			n/a	n/a			n/a	n/a			n/a	n/a			n/a	n/a			n/a	n/a
N13F10						4.80242	4.69105	4.78762	5.25772	-0.11137	0.59185	no		-0.272824	0.245939	no		0.0473345	0.811348	no		-0.16864	0.446206	no		0.042584	0.814794	no		0.349931	0.0997444	no
N13F11						4.51655			5.01256		n/a	n/a			n/a	n/a		0.0880323	0.633742	no			n/a	n/a			n/a	n/a			n/a	n/a
N13F12						5.07721	4.45331	5.52813	6.26684	-0.6239	0.00149757	yes	-	0.192889	0.402279	no		0.781663	0.000203163	yes	+	0.809603	0.000107826	yes	+	1.28944	5.28422e-12	yes	+	0.618546	0.0053738	yes	+
N13G01		ABC transporter family protein [Arabidopsis tha...	NP_173005.1	6e-30		4.58006	4.70166			0.121599	0.566194	no			n/a	n/a			n/a	n/a			n/a	n/a			n/a	n/a			n/a	n/a
N13G02	pACO				pACO		5.0538	5.46925	7.62408		n/a	n/a			n/a	n/a			n/a	n/a		0.15023	0.507889	no		2.04619	0	yes	+	2.03467	0	yes	+
N13G03						6.15596	6.90545	6.04185	6.33455	0.749491	0.000440492	yes	+	-0.372138	0.0845204	no		-0.229379	0.347508	no		-1.12881	1.11222e-09	yes	-	-1.09499	4.93077e-07	yes	-	0.172531	0.433236	no
N13G04						5.6947	5.62051	5.95074	6.2519	-0.0741919	0.714435	no		-0.00198889	0.992511	no		0.149228	0.497512	no		0.0650171	0.771245	no		0.107299	0.642708	no		0.180989	0.449512	no
N13G05						6.81768	7.00503	7.95636	7.72278	0.187348	0.322339	no		0.880649	0.000103089	yes	+	0.49713	0.0179879	yes	+	0.686116	0.00208938	yes	+	0.193662	0.347159	no		-0.353747	0.141977	no
N13G06						4.98207	5.15415	5.44592	6.3776	0.172082	0.426578	no		0.205814	0.373357	no		0.987562	2.56259e-05	yes	+	0.0265467	0.907472	no		0.69936	0.00255909	yes	+	0.81152	0.000956894	yes	+
N13G07		PQ-loop repeat family protein / transmembrane family protein [Arabidopsis thaliana] (Cystinosin homolog)	NP_198883.1	1e-33	P-04	5.96631	7.56052	6.19422	6.4292	1.59422	2.22045e-16	yes	+	-0.0301183	0.887408	no		0.0549286	0.782844	no		-1.63152	1.90958e-14	yes	-	-1.65541	2.22045e-16	yes	-	0.114819	0.597042	no
N13G08						5.28609	5.56671	6.07235	6.74527	0.280617	0.198491	no		0.528232	0.00994169	yes	+	1.05121	1.00718e-06	yes	+	0.240429	0.234635	no		0.654471	0.00206777	yes	+	0.552748	0.00541972	yes	+
N13G09		expressed protein [Arabidopsis thaliana]	NP_568525.1	4e-18		4.79311	4.87693	5.15908	5.39813	0.083816	0.694119	no		0.107939	0.645228	no		0.19705	0.342074	no		0.0169367	0.940135	no		-0.00288571	0.988328	no		0.118884	0.589143	no
N13G10		No blast match			P-05	4.87048	5.14417	5.15356	6.06486	0.273694	0.20739	no		0.0250524	0.914626	no		0.786415	0.000680869	yes	+	-0.255827	0.266196	no		0.396601	0.081762	no		0.791135	0.00117051	yes	+
N13G11	pBS/KS				pBS/SK						n/a	n/a			n/a	n/a			n/a	n/a			n/a	n/a			n/a	n/a			n/a	n/a
N13G12						5.86	5.23874	5.47687		-0.621257	0.00236164	yes	-	-0.641157	0.00338817	yes	-		n/a	n/a		-0.0270858	0.905823	no			n/a	n/a			n/a	n/a
N13H01-2		No blast match			P-03 / P-55	7.35409	8.39423	7.01473	8.5248	1.04014	2.11519e-06	yes	+	-0.59739	0.0156713	yes	-	0.76274	0.00116071	yes	+	-1.64472	2.09832e-12	yes	-	-0.393523	0.0748175	no		1.3899	2.25395e-08	yes	+
N13H02						5.72529	5.27477	4.99956	4.93401	-0.450517	0.0448726	no		-0.983755	4.17993e-05	yes	-	-1.19925	1.14648e-11	yes	-	-0.540424	0.0197077	yes	-	-0.864852	1.64531e-07	yes	-	-0.185722	0.317284	no
N13H03						9.09302	9.5713	9.18627	8.20521	0.478279	0.0141526	yes	+	-0.164783	0.552792	no		-1.29578	6.40667e-08	yes	-	-0.650248	0.0224469	no		-1.89018	2.5091e-14	yes	-	-1.10122	0.000515611	yes	-
N13H04						4.60525		4.6918			n/a	n/a		-0.171481	0.471307	no			n/a	n/a			n/a	n/a			n/a	n/a			n/a	n/a
N13H05						5.65688	5.92263	5.8396	6.06468	0.26575	0.229987	no		-0.075314	0.722882	no		-0.000168748	0.999374	no		-0.34825	0.0839667	no		-0.382039	0.0614186	no		0.104918	0.58951	no
N13H06						7.34989	7.46567	8.27445	7.83414	0.115777	0.54681	no		0.666524	0.00390649	yes	+	0.0762747	0.715901	no		0.54356	0.0192849	yes	+	-0.155623	0.460838	no		-0.560477	0.023208	no
N13H07						7.23535	7.92107	6.58758	6.62117	0.685724	0.000458786	yes	+	-0.905796	2.53177e-06	yes	-	-1.02215	2.92415e-07	yes	-	-1.59871	4.44089e-16	yes	-	-1.82399	0	yes	-	-0.0865772	0.665966	no
N13H08						6.29053	5.50622	5.97858	6.79006	-0.784315	0.000147824	yes	-	-0.569983	0.00310833	yes	-	0.0915577	0.652444	no		0.207146	0.307776	no		0.759753	0.000363986	yes	+	0.691313	0.000534964	yes	+
N13H09						6.18186	5.78899	6.19123	6.19854	-0.392874	0.0546372	no		-0.248664	0.195022	no		-0.391291	0.048509	no		0.137024	0.493843	no		-0.114538	0.579032	no		-0.112855	0.560821	no
N13H10		No blast match			P-45	5.62634	6.32832	6.00283	6.78108	0.701982	0.000451981	yes	+	0.118456	0.529419	no		0.74677	0.000177642	yes	+	-0.590712	0.00319241	yes	-	-0.0713323	0.734787	no		0.658087	0.000966439	yes	+
N13H11						7.36353	6.88088	6.61345	6.70079	-0.482654	0.00953559	yes	-	-1.00812	1.64317e-07	yes	-	-1.07071	8.17135e-08	yes	-	-0.532648	0.00467351	yes	-	-0.704179	0.00031689	yes	-	-0.0328249	0.870661	no
N13H12						10.4222	10.7238	9.24249	9.06408	0.30163	0.108764	no		-1.43774	2.32423e-07	yes	-	-1.76608	7.84039e-13	yes	-	-1.74656	4.95176e-10	yes	-	-2.18383	0	yes	-	-0.298568	0.355077	no
N14A01											n/a	n/a			n/a	n/a			n/a	n/a			n/a	n/a			n/a	n/a			n/a	n/a
N14A02						6.17964		6.38208	6.14005		n/a	n/a		-0.0555956	0.813738	no		-0.447556	0.0426034	no			n/a	n/a			n/a	n/a		-0.362188	0.0935497	no
N14A03						9.34598	8.44348	9.59626	9.07257	-0.902502	4.02974e-05	yes	-	-0.00775417	0.974312	no		-0.681378	0.00151571	yes	-	0.887562	0.000980565	yes	+	0.105004	0.669902	no		-0.643851	0.015203	yes	-
N14A04		ACC oxidase [Citrus sinensis]	AAG49361.1	9e-36	P-07	4.70804	6.49279	7.12055	9.16974	1.78474	4.44089e-16	yes	+	2.15448	0	yes	+	4.05373	0	yes	+	0.362549	0.0934134	no		2.15286	0	yes	+	1.92902	0	yes	+
N14A05						4.58857					n/a	n/a			n/a	n/a			n/a	n/a			n/a	n/a			n/a	n/a			n/a	n/a
N14A06		Unknown protein [Arabidopsis thaliana]	AAL32635.1	2e-24	P-26	4.57309	4.56137			-0.0117246	0.954869	no			n/a	n/a			n/a	n/a			n/a	n/a			n/a	n/a			n/a	n/a
N14A07	pGLU				pGLU	7.8807	9.24235	8.51421	9.04565	1.36165	5.18452e-12	yes	+	0.37548	0.107691	no		0.756984	0.00047025	yes	+	-0.993359	3.77311e-05	yes	-	-0.720789	0.00133585	yes	-	0.411276	0.109457	no
N14A08						5.02339	6.01991	5.70541	5.83462	0.996514	3.50745e-06	yes	+	0.423989	0.0405171	no		0.403259	0.0730232	no		-0.579711	0.00419166	yes	-	-0.709375	0.00131415	yes	-	0.00904258	0.966163	no
N14A09						7.59651	7.55627	7.0171	8.34734	-0.0402337	0.834227	no		-0.837438	0.000234991	yes	-	0.342866	0.107247	no		-0.80439	0.000474482	yes	-	0.26698	0.215445	no		1.21008	1.02845e-06	yes	+
N14A10		homogentisate geranylgeranyl transferase [Vitis v...	AAV74623.1	1e-11	P-11	6.59123	6.96395	7.4337	8.67368	0.372728	0.0493621	no		0.58444	0.00678731	yes	+	1.67448	1.44329e-14	yes	+	0.204526	0.331829	no		1.18563	2.44188e-08	yes	+	1.11982	2.14735e-06	yes	+
N14A11	N01D08				N01D08		5.09906	5.11918	8.14464		n/a	n/a			n/a	n/a			n/a	n/a		-0.245092	0.285915	no		2.52149	0	yes	+	2.90529	0	yes	+
N14A12		S-adenosylmethionine synthase; SAM synthase [Medi...	AAT40304.1	6e-10		6.58367	8.74014	7.76005	7.73154	2.15647	0	yes	+	0.918349	3.97712e-05	yes	+	0.739897	0.000452074	yes	+	-1.24531	4.86256e-08	yes	-	-1.53269	1.26765e-12	yes	-	-0.14868	0.530825	no
N14B01						5.51224	6.60402		6.78403	1.09178	7.95417e-07	yes	+		n/a	n/a		0.863822	7.60906e-05	yes	+		n/a	n/a		-0.344073	0.105701	no			n/a	n/a
N14B02	no DNA				no DNA						n/a	n/a			n/a	n/a			n/a	n/a			n/a	n/a			n/a	n/a			n/a	n/a
N14B03		pleiotropic drug resistance like protein [Nicotiana tabacum]	BAB92011.1	2e-44		5.03641	5.21948	5.21834	5.89536	0.183077	0.398704	no		-0.0760977	0.743446	no		0.450987	0.0282458	no		-0.266361	0.247902	no		0.151789	0.455341	no		0.556857	0.0113174	yes	+
N14B04		ACC oxidase [Citrus sinensis]	AAG49361.1	8e-36	P-07		6.33787	7.03979	8.91307		n/a	n/a			n/a	n/a			n/a	n/a		0.436705	0.0247166	no		2.05111	0	yes	+	1.75312	1.33227e-14	yes	+
N14B05						9.10336	8.81497	8.76617	8.6026	-0.28839	0.1402	no		-0.595219	0.011317	yes	-	-0.908725	1.8683e-05	yes	-	-0.314015	0.1981	no		-0.736455	0.000919401	yes	-	-0.283734	0.270799	no
N14B06						6.67733	6.88041	7.80701	7.61641	0.203079	0.280999	no		0.871645	0.00010124	yes	+	0.531111	0.0112969	yes	+	0.66138	0.00249452	yes	+	0.211912	0.298314	no		-0.310761	0.190303	no
N14B07						6.06835	6.42475	6.62116	6.80463	0.356396	0.0882864	no		0.29477	0.176854	no		0.328303	0.144925	no		-0.0688113	0.70917	no		-0.144212	0.454168	no		0.0633056	0.754679	no
N14B08		40S ribosomal protein S5 [Aspergillus nidulans FGSC A4]	XP_658447.1	3e-30	P-15				6.29353		n/a	n/a			n/a	n/a			n/a	n/a			n/a	n/a			n/a	n/a			n/a	n/a
N14B09						5.29095	5.38154	5.45743	5.76333	0.0905908	0.678656	no		-0.0915524	0.692811	no		0.0644132	0.773092	no		-0.189329	0.409942	no		-0.142298	0.520295	no		0.185738	0.427898	no
N14B10						8.31601	6.13301	7.73655	7.63898	-2.183	0	yes	-	-0.837494	0.000131612	yes	-	-1.085	1.37493e-07	yes	-	1.33832	3.35625e-10	yes	+	0.981886	8.64795e-07	yes	+	-0.217729	0.356316	no
N14B11	pACS1				pACS1						n/a	n/a			n/a	n/a			n/a	n/a			n/a	n/a			n/a	n/a			n/a	n/a
N14B12						5.24982	6.19505	5.70391	5.76691	0.945231	1.6969e-06	yes	+	0.196065	0.344767	no		0.109122	0.624919	no		-0.756351	3.70766e-05	yes	-	-0.952228	2.14792e-06	yes	-	-0.0571703	0.786248	no
N14C01		tocopherol cyclase [Eucalyptus gunnii]	AAP97931.1	1e-74		5.8832	5.21492		5.70909	-0.668278	0.00310479	yes	-		n/a	n/a		-0.582072	0.00576864	yes	-		n/a	n/a		-0.0299142	0.880348	no			n/a	n/a
N14C02						5.07331	4.831		5.64798	-0.24231	0.248759	no			n/a	n/a		0.166702	0.402718	no			n/a	n/a		0.292892	0.122093	no			n/a	n/a
N14C03						9.64105	9.60692	9.385	8.71121	-0.0341327	0.876649	no		-0.514083	0.032056	no		-1.33781	3.20125e-10	yes	-	-0.487137	0.0697574	no		-1.4198	6.59163e-09	yes	-	-0.793952	0.00251668	yes	-
N14C04						6.20645	6.79084	7.03996	8.24175	0.584389	0.00190105	yes	+	0.575483	0.0050744	yes	+	1.62733	4.10783e-14	yes	+	-0.0160919	0.93509	no		0.926825	8.28694e-06	yes	+	1.08162	1.31306e-06	yes	+
N14C05						9.42463	9.65687	9.22377	8.93333	0.232242	0.232422	no		-0.458882	0.054758	no		-0.899263	2.65909e-05	yes	-	-0.69831	0.00473861	yes	-	-1.24762	2.32282e-08	yes	-	-0.410608	0.118372	no
N14C06								4.35758			n/a	n/a			n/a	n/a			n/a	n/a			n/a	n/a			n/a	n/a			n/a	n/a
N14C07	pAT				pAT	5.15778	8.78441	7.20479	8.53683	3.62663	0	yes	+	1.78898	6.66134e-16	yes	+	2.97108	0	yes	+	-1.84483	0	yes	-	-0.771664	0.000502655	yes	-	1.21188	1.35597e-07	yes	+
N14C08						6.37113	6.86572	7.13119	7.07245	0.494592	0.00891529	yes	+	0.502026	0.0158841	yes	+	0.293354	0.153781	no		0.000248157	0.999016	no		-0.317358	0.110102	no		-0.1789	0.409383	no
N14C09						10.5148	9.56056	10.5084	10.2513	-0.954232	9.81026e-07	yes	-	-0.264392	0.271112	no		-0.671461	0.00219176	yes	-	0.682653	0.00604309	yes	+	0.16665	0.46561	no		-0.377297	0.159374	no
N14C10		cytochrome P450 [Arabidopsis thaliana]	BAB02396.1	3e-47		10.6388	8.46768	9.75172	9.45584	-2.17112	0	yes	-	-1.14511	2.09928e-06	yes	-	-1.59093	2.16049e-13	yes	-	1.01882	4.44854e-05	yes	+	0.464068	0.0398723	no		-0.416046	0.119231	no
N14C11		Cystinosin homolog [Arabidopsis thaliana] >...	P57758	5e-35	P-04	5.7235	7.22815	5.42289	5.75366	1.50465	1.40488e-12	yes	+	-0.558642	0.0189197	no		-0.377815	0.0993923	no		-2.07047	0	yes	-	-1.99858	0	yes	-	0.210599	0.368578	no
N14C12						5.89943	6.13359	5.90761	5.9148	0.234156	0.200627	no		-0.249853	0.243268	no		-0.392598	0.0682715	no		-0.491194	0.0163819	yes	-	-0.742873	0.000308716	yes	-	-0.112972	0.629286	no
N14D01											n/a	n/a			n/a	n/a			n/a	n/a			n/a	n/a			n/a	n/a			n/a	n/a
N14D02						5.79113	6.10177	6.6485	6.75742	0.310639	0.163452	no		0.599341	0.00556	yes	+	0.55832	0.0120655	yes	+	0.281516	0.165887	no		0.131561	0.530659	no		-0.0112479	0.955735	no
N14D03								4.46251			n/a	n/a			n/a	n/a			n/a	n/a			n/a	n/a			n/a	n/a			n/a	n/a
N14D04		embryo-abundant protein, putative [Arabidopsis thaliana]	AAC78535.1	1e-22	P-10		6.34351	4.58878	7.64567		n/a	n/a			n/a	n/a			n/a	n/a		-2.01995	0	yes	-	0.778069	0.000100534	yes	+	2.93672	0	yes	+
N14D05						6.48281	7.6841	6.82748	6.55503	1.20129	4.68161e-08	yes	+	0.0866379	0.664165	no		-0.335754	0.0950423	no		-1.12184	4.88715e-07	yes	-	-1.65316	1.74971e-13	yes	-	-0.39262	0.054886	no
N14D06		monooxygenase 2 (MO2) [Arabidopsis thaliana]	CAB37510.1	5e-16		6.63812	7.55142	7.7586	8.61211	0.913297	2.8375e-06	yes	+	0.862447	0.000112416	yes	+	1.56602	5.52891e-13	yes	+	-0.0580355	0.794992	no		0.536604	0.0134905	yes	+	0.733346	0.00253425	yes	+
N14D07		low quality sequence					4.53154	5.43265	5.97682		n/a	n/a			n/a	n/a			n/a	n/a		0.635898	0.00285479	yes	+	0.921192	1.22049e-05	yes	+	0.424	0.0777541	no
N14D08		UBX domain-containing protein [Arabidopsis thal...	NP_563954.1	2e-20		4.66198	4.82959	5.45991	5.31175	0.167611	0.433483	no		0.539897	0.0213	no		0.241796	0.236438	no		0.365101	0.100761	no		-0.0419348	0.825612	no		-0.268329	0.207941	no
N14D09											n/a	n/a			n/a	n/a			n/a	n/a			n/a	n/a			n/a	n/a			n/a	n/a
N14D10						7.19294	6.18753	6.84314	7.07509	-1.00542	3.26938e-08	yes	-	-0.607829	0.0021047	yes	-	-0.525822	0.00969812	yes	-	0.390401	0.0383073	no		0.363473	0.0614728	no		0.111779	0.593059	no
N14D11		No blast match				5.81312	5.64931	7.12893	7.0523	-0.163811	0.466834	no		1.05778	2.7704e-05	yes	+	0.831214	0.000219901	yes	+	1.21441	5.74922e-07	yes	+	0.878905	4.10875e-05	yes	+	-0.196795	0.417546	no
N14D12						6.8356	6.52259	6.45632	6.36789	-0.313011	0.0897148	no		-0.637311	0.000904685	yes	-	-0.875675	1.01995e-05	yes	-	-0.331485	0.0696982	no		-0.678784	0.00033997	yes	-	-0.208592	0.289297	no
N14E01		Cystinosin homolog [Arabidopsis thaliana] >...	P57758	1e-34	P-04	5.96053	7.27969	6.13875	6.21065	1.31916	9.33599e-10	yes	+	-0.0798094	0.709518	no		-0.157848	0.473309	no		-1.40616	9.92539e-14	yes	-	-1.59313	4.44089e-16	yes	-	-0.048266	0.803684	no
N14E02									5.39773		n/a	n/a			n/a	n/a			n/a	n/a			n/a	n/a			n/a	n/a			n/a	n/a
N14E03						6.33353	6.12373	6.5331	6.25659	-0.209798	0.255669	no		-0.0584684	0.763593	no		-0.484906	0.0148025	yes	-	0.144144	0.42907	no		-0.391228	0.0365673	no		-0.396666	0.0438872	no
N14E04		putative embryo-abundant protein [Arabidopsis thaliana]	AAC78535.1	2e-22	P-10		6.66284	5.33379	8.04907		n/a	n/a			n/a	n/a			n/a	n/a		-1.59426	7.4607e-14	yes	-	0.862144	2.6825e-05	yes	+	2.59511	0	yes	+
N14E05							4.50738	5.40514	5.10189		n/a	n/a			n/a	n/a			n/a	n/a		0.632552	0.00290594	yes	+	0.0704222	0.66005	no		-0.423423	0.033276	no
N14E06							4.70833	4.7647	5.49709		n/a	n/a			n/a	n/a			n/a	n/a		-0.208841	0.346644	no		0.264678	0.181322	no		0.612226	0.00677036	yes	+
N14E07	pPAL				pPAL	5.35186	7.27252	7.07383	8.29589	1.92066	0	yes	+	1.46394	2.30809e-11	yes	+	2.53606	0	yes	+	-0.463908	0.0226467	no		0.49928	0.019056	yes	+	1.10189	9.59215e-07	yes	+
N14E08						4.81315		4.82528	5.18552		n/a	n/a		-0.245901	0.295408	no		-0.0355969	0.853611	no			n/a	n/a			n/a	n/a		0.240077	0.247709	no
N14E09						6.71733	6.39435	7.05621	7.07117	-0.322989	0.0794368	no		0.080849	0.693237	no		-0.0541345	0.791417	no		0.396652	0.0421539	no		0.152734	0.433293	no		-0.105211	0.624091	no
N14E10						7.87198	8.67959	8.30717	7.99785	0.807612	4.17416e-05	yes	+	0.177161	0.441991	no		-0.282101	0.178584	no		-0.637637	0.00736539	yes	-	-1.20583	3.15226e-08	yes	-	-0.429489	0.0839267	no
N14E11						5.53829	5.42077	6.43815	6.79856	-0.117516	0.560338	no		0.641835	0.000636564	yes	+	0.852304	1.71345e-05	yes	+	0.752165	0.000223156	yes	+	0.8537	6.28697e-05	yes	+	0.240242	0.230248	no
N14E12							4.86305	5.39125	5.07885		n/a	n/a			n/a	n/a			n/a	n/a		0.262984	0.239992	no		-0.308285	0.0741895	no		-0.432562	0.0282458	no
N14F01		putative methionine synthase [Arabidopsis thalian...	AAF00639.1	8e-62		5.59482	5.88198	6.24032	5.6134	0.287165	0.19291	no		0.387468	0.0914723	no		-0.389386	0.0793237	no		0.0931171	0.673118	no		-0.792672	0.000194511	yes	-	-0.747082	0.000768517	yes	-
N14F02						7.69602	7.68261	7.82833	7.9297	-0.0134156	0.944572	no		-0.125719	0.571351	no		-0.174287	0.405557	no		-0.119489	0.596461	no		-0.276992	0.19414	no		-0.0187958	0.937577	no
N14F03						6.33922	6.23334	6.47931	6.48059	-0.105889	0.603285	no		-0.117943	0.542684	no		-0.2666	0.18417	no		-0.0192392	0.923767	no		-0.27683	0.182833	no		-0.118885	0.548238	no
N14F04						4.67333		4.37958	5.27945		n/a	n/a		-0.551784	0.01932	no		0.198148	0.326362	no			n/a	n/a			n/a	n/a		0.779705	0.000248684	yes	+
N14F05						6.54938	6.68954	6.20212	5.81104	0.140161	0.453087	no		-0.605295	0.00454037	yes	-	-1.14631	7.448e-08	yes	-	-0.752642	0.000245121	yes	-	-1.40259	7.82241e-12	yes	-	-0.511242	0.0258319	no
N14F06						6.33219	5.6737	6.28638	6.06649	-0.658492	0.00135235	yes	-	-0.303848	0.15564	no		-0.673669	0.000624683	yes	-	0.347457	0.11793	no		-0.131298	0.523598	no		-0.340048	0.112654	no
N14F07						11.0927	11.3543	10.9767	11.1979	0.26162	0.150252	no		-0.374033	0.115272	no		-0.302744	0.170331	no		-0.642839	0.00617659	yes	-	-0.680484	0.00178709	yes	-	0.101062	0.704073	no
N14F08						6.35953	6.09726	6.24537	6.29154	-0.262269	0.155282	no		-0.372195	0.0527071	no		-0.475961	0.0168914	yes	-	-0.117113	0.514954	no		-0.329812	0.0784625	no		-0.0739932	0.704185	no
N14F09						5.56411	5.22148	5.10482	5.22079	-0.342623	0.122295	no		-0.717316	0.00252183	yes	-	-0.751285	0.000161827	yes	-	-0.381879	0.0983654	no		-0.524782	0.00612725	yes	-	-0.00419684	0.984016	no
N14F10						5.71909	5.80924	6.33547	6.22866	0.0901569	0.654512	no		0.358349	0.0584055	no		0.101608	0.603555	no		0.261006	0.193173	no		-0.104669	0.612359	no		-0.226968	0.243854	no
N14F11						7.77685	8.12867	7.38208	7.13961	0.351822	0.0718578	no		-0.652803	0.00201926	yes	-	-1.0452	2.42835e-07	yes	-	-1.01181	3.377e-06	yes	-	-1.51314	4.51861e-13	yes	-	-0.362627	0.105548	no
N14F12						5.82389	5.74483	5.3072	5.27994	-0.0790628	0.702496	no		-0.774727	0.00124331	yes	-	-0.95192	4.37295e-06	yes	-	-0.70285	0.000915931	yes	-	-0.988977	1.3589e-08	yes	-	-0.147421	0.487374	no
N14G01		hypothetical protein AN0433.2 [Aspergillus nidulans] (ribosomal protein L18a.e.c13, cytosolic - yeast)	EAA66532.1	7e-25	P-09				6.75503		n/a	n/a			n/a	n/a			n/a	n/a			n/a	n/a			n/a	n/a			n/a	n/a
N14G02	pACO				pACO		6.03195	6.49815	8.89911		n/a	n/a			n/a	n/a			n/a	n/a		0.200976	0.31765	no		2.34307	0	yes	+	2.2808	0	yes	+
N14G03		No blast match			P-31	4.58131			7.08432		n/a	n/a			n/a	n/a		2.09504	0	yes	+		n/a	n/a			n/a	n/a			n/a	n/a
N14G04		nectarin 5 [Nicotiana langsdorffii x Nicotiana sanderae]	AAP30841.1	4e-46		5.03041	5.26831	5.49993	8.56317	0.237896	0.27367	no		0.211489	0.359083	no		3.12479	0	yes	+	-0.0335924	0.883352	no		2.77077	0	yes	+	2.94307	0	yes	+
N14G05						6.06023	6.39822	7.44371	7.26422	0.33799	0.105713	no		1.12544	2.09532e-06	yes	+	0.796019	0.000501484	yes	+	0.780268	0.000158005	yes	+	0.341909	0.0821854	no		-0.299652	0.185945	no
N14G06						6.66956	6.51601	6.41569	6.49396	-0.153555	0.406531	no		-0.511903	0.0169177	yes	-	-0.583574	0.00352416	yes	-	-0.365533	0.0752388	no		-0.546139	0.00414255	yes	-	-0.0418989	0.848323	no
N14G07											n/a	n/a			n/a	n/a			n/a	n/a			n/a	n/a			n/a	n/a			n/a	n/a
N14G08						7.92078	8.93859	8.77439	8.84672	1.01781	2.49081e-07	yes	+	0.595576	0.0117946	yes	+	0.517974	0.0161439	yes	+	-0.429418	0.0786287	no		-0.615954	0.00589775	yes	-	-0.0478292	0.853453	no
N14G09								4.72026	4.87015		n/a	n/a			n/a	n/a			n/a	n/a			n/a	n/a			n/a	n/a		0.0297223	0.869482	no
N14G10							4.38516	4.47307			n/a	n/a			n/a	n/a			n/a	n/a		-0.177302	0.396145	no			n/a	n/a			n/a	n/a
N14G11	pBS/KS				pBS/SK						n/a	n/a			n/a	n/a			n/a	n/a			n/a	n/a			n/a	n/a			n/a	n/a
N14G12		No blast match							5.27666		n/a	n/a			n/a	n/a			n/a	n/a			n/a	n/a			n/a	n/a			n/a	n/a
N14H01											n/a	n/a			n/a	n/a			n/a	n/a			n/a	n/a			n/a	n/a			n/a	n/a
N14H02						7.49233	7.46458	7.67311	7.07403	-0.0277462	0.884953	no		-0.0772484	0.724493	no		-0.826273	0.00031128	yes	-	-0.0566881	0.797445	no		-0.914646	7.39566e-05	yes	-	-0.719252	0.00463328	yes	-
N14H03						5.35436	5.35387	4.97103	5.995	-0.000491588	0.998211	no		-0.641359	0.00630533	yes	-	0.232678	0.313001	no		-0.648054	0.00525098	yes	-	0.117049	0.607592	no		0.90381	0.000199088	yes	+
N14H04											n/a	n/a			n/a	n/a			n/a	n/a			n/a	n/a			n/a	n/a			n/a	n/a
N14H05											n/a	n/a			n/a	n/a			n/a	n/a			n/a	n/a			n/a	n/a			n/a	n/a
N14H06						5.50618	4.91223	5.58083		-0.59395	0.00234134	yes	-	-0.183385	0.335903	no			n/a	n/a		0.40338	0.0443396	no			n/a	n/a			n/a	n/a
N14H07	pLTP				pLTP	10.0305	9.38556	9.50422	9.79162	-0.644898	0.00094727	yes	-	-0.784263	0.00110361	yes	-	-0.646804	0.00297372	yes	-	-0.146551	0.556565	no		-0.118026	0.603928	no		0.167232	0.531658	no
N14H08						7.31773	6.52877	7.14633	6.66624	-0.788964	1.61769e-05	yes	-	-0.429433	0.0370343	no		-1.05947	1.08753e-07	yes	-	0.352345	0.0762617	no		-0.386622	0.0441032	no		-0.60026	0.0050399	yes	-
N14H09		homogentisic acid geranylgeranyl transferase [Triticum aestivum]	AAP43912.1	8e-12	P-11	6.77368	7.23415	7.36252	8.69929	0.460467	0.0163718	yes	+	0.330813	0.121246	no		1.51764	2.84306e-12	yes	+	-0.136839	0.517508	no		0.941055	1.23125e-05	yes	+	1.2166	2.19208e-07	yes	+
N14H10		embryo-abundant protein-related [Arabidopsis th...	NP_181669.1	3e-25	P-10		5.7726		6.80768		n/a	n/a			n/a	n/a			n/a	n/a			n/a	n/a		0.510993	0.0156052	yes	+		n/a	n/a
N14H11						7.69264	7.83971	8.05279	8.06032	0.147064	0.448499	no		0.102115	0.652071	no		-0.0402886	0.84827	no		-0.0521344	0.821343	no		-0.303472	0.158664	no		-0.112631	0.645628	no
N14H12						7.24116	6.78582	6.37435	6.20996	-0.455345	0.0140787	yes	-	-1.12485	3.24535e-09	yes	-	-1.43917	2.06279e-13	yes	-	-0.676688	0.000240996	yes	-	-1.09994	7.57011e-09	yes	-	-0.284549	0.144198	no
N15A01							4.66327				n/a	n/a			n/a	n/a			n/a	n/a			n/a	n/a			n/a	n/a			n/a	n/a
N15A02						4.84348	4.67149			-0.17199	0.405086	no			n/a	n/a			n/a	n/a			n/a	n/a			n/a	n/a			n/a	n/a
N15A03						5.19933	5.19898			-0.000346743	0.998725	no			n/a	n/a			n/a	n/a			n/a	n/a			n/a	n/a			n/a	n/a
N15A04		beta-carotene hydroxylase [Citrus unshiu]	AAG33636.1	3e-15		7.71	8.14011	7.66263	7.29187	0.430102	0.0508734	no		-0.305409	0.162112	no		-0.8261	5.10462e-05	yes	-	-0.742697	0.00256086	yes	-	-1.37232	4.14668e-09	yes	-	-0.490919	0.0341443	no
N15A05		amino acid aminotransferase, branched-chain amino acid aminotransferase [Lithospermum erythrorhizon]	BAA77022.1	1e-17		5.21386	6.61358	5.10693	5.89836	1.39972	2.06368e-12	yes	+	-0.36496	0.117716	no		0.27653	0.223308	no		-1.77187	2.22045e-16	yes	-	-1.23931	2.24311e-09	yes	-	0.671262	0.00521427	yes	+
N15A06						5.22082	6.80837	5.22934	5.74126	1.58755	2.66454e-15	yes	+	-0.249512	0.28376	no		0.112471	0.61259	no		-1.84425	0	yes	-	-1.5912	5.32907e-15	yes	-	0.391755	0.0955382	no
N15A07						6.76076	7.12159	8.52927	8.58174	0.360827	0.0585282	no		1.51048	1.5928e-10	yes	+	1.41301	6.85099e-11	yes	+	1.14247	9.7773e-07	yes	+	0.936063	1.16595e-05	yes	+	-0.0677014	0.790556	no
N15A08						6.56553	6.64199	7.24696	6.95002	0.0764598	0.710799	no		0.423394	0.0448115	no		-0.0234769	0.908447	no		0.339748	0.124162	no		-0.216057	0.313631	no		-0.417099	0.0568919	no
N15A09						5.41717	5.83316	6.23348	6.74154	0.415991	0.0561161	no		0.558281	0.00682561	yes	+	0.916405	2.29748e-05	yes	+	0.135104	0.49944	no		0.384294	0.067809	no		0.387897	0.0507925	no
N15A10						5.2538	7.26733	5.15192	5.63663	2.01353	0	yes	+	-0.35991	0.122975	no		-0.0251458	0.908246	no		-2.38063	0	yes	-	-2.1548	0	yes	-	0.364536	0.11531	no
N15A11											n/a	n/a			n/a	n/a			n/a	n/a			n/a	n/a			n/a	n/a			n/a	n/a
N15A12						7.47364	7.07432	7.20647	7.03891	-0.399321	0.0337388	no		-0.525209	0.0112854	yes	-	-0.842701	3.09216e-05	yes	-	-0.133074	0.517523	no		-0.5595	0.00527364	yes	-	-0.287719	0.188245	no
N15B01						6.74136	7.10811	8.00882	8.05515	0.366757	0.0841464	no		1.00943	9.53143e-06	yes	+	0.905828	2.11701e-05	yes	+	0.635488	0.00907623	yes	+	0.422951	0.0654738	no		-0.07383	0.762348	no
N15B02	no DNA				no DNA						n/a	n/a			n/a	n/a			n/a	n/a			n/a	n/a			n/a	n/a			n/a	n/a
N15B03											n/a	n/a			n/a	n/a			n/a	n/a			n/a	n/a			n/a	n/a			n/a	n/a
N15B04		3-deoxy-D-arabino-heptulosonate 7-phosphate synthase [Vitis vinifera]	AAN77866.1	3e-26	P-01	5.5233	6.42727	7.60449	8.46086	0.903972	7.68507e-06	yes	+	1.82317	7.99361e-15	yes	+	2.52959	0	yes	+	0.91201	1.50276e-05	yes	+	1.5095	2.93987e-13	yes	+	0.736199	0.0020571	yes	+
N15B05						5.46399	4.74204	5.28256	5.20795	-0.721951	0.00061373	yes	-	-0.439465	0.0614581	no		-0.664015	0.000716773	yes	-	0.2753	0.213689	no		-0.0581844	0.74621	no		-0.194777	0.348245	no
N15B06						6.8238	6.95664	7.68142	8.13072	0.132833	0.481573	no		0.599583	0.00668598	yes	+	0.898948	2.51266e-05	yes	+	0.459564	0.0339488	no		0.649995	0.00185269	yes	+	0.329138	0.167463	no
N15B07		ACC oxidase, 1-aminocyclopropane-1-carboxylate oxidase 2 [Betula pendula]	AAN86821.1	1e-12	P-07		5.23154	5.90188	8.03126		n/a	n/a			n/a	n/a			n/a	n/a		0.405126	0.0459993	no		2.27563	0	yes	+	2.00922	0	yes	+
N15B08											n/a	n/a			n/a	n/a			n/a	n/a			n/a	n/a			n/a	n/a			n/a	n/a
N15B09						5.88872	5.50343	5.69978	5.63657	-0.38529	0.0893929	no		-0.446972	0.059661	no		-0.660112	0.00359874	yes	-	-0.0688677	0.761975	no		-0.390942	0.0706786	no		-0.183368	0.419788	no
N15B10						4.62716	4.52917		5.2515	-0.0979859	0.632144	no			n/a	n/a		0.216377	0.281515	no			n/a	n/a		0.198243	0.255634	no			n/a	n/a
N15B11	pACS1				pACS1						n/a	n/a			n/a	n/a			n/a	n/a			n/a	n/a			n/a	n/a			n/a	n/a
N15B12		6-phosphofructokinase [Arabidopsis thaliana]	NP_567742.1	8e-47		5.4048	5.25568	5.55474		-0.149114	0.496667	no		-0.108086	0.607297	no			n/a	n/a		0.0338412	0.869616	no			n/a	n/a			n/a	n/a
N15C01						6.11336	7.43398	7.47687	7.69643	1.32062	1.12723e-11	yes	+	1.10548	3.58613e-07	yes	+	1.1751	2.5016e-08	yes	+	-0.222321	0.303377	no		-0.261637	0.211986	no		0.0993909	0.66677	no
N15C02									5.63804		n/a	n/a			n/a	n/a			n/a	n/a			n/a	n/a			n/a	n/a			n/a	n/a
N15C03						5.61487	4.8771	4.47674		-0.737778	0.000677224	yes	-	-1.39617	4.62766e-09	yes	-		n/a	n/a		-0.665574	0.00319514	yes	-		n/a	n/a			n/a	n/a
N15C04						7.7579	7.48283	7.78361	7.37808	-0.275072	0.150379	no		-0.23232	0.293218	no		-0.787782	0.000118013	yes	-	0.0355662	0.873512	no		-0.62883	0.00240319	yes	-	-0.52569	0.0252459	no
N15C05						7.01391	6.79322	6.97288	6.75167	-0.22069	0.236024	no		-0.299062	0.188364	no		-0.670214	0.000857055	yes	-	-0.0855581	0.700002	no		-0.565644	0.00372748	yes	-	-0.341379	0.145629	no
N15C06											n/a	n/a			n/a	n/a			n/a	n/a			n/a	n/a			n/a	n/a			n/a	n/a
N15C07		unnamed protein product [Arabidopsis thaliana]	BAB10597.1	2e-10	P-26	4.98828		4.75259	7.91355		n/a	n/a		-0.493725	0.0346498	no		2.5173	0	yes	+		n/a	n/a			n/a	n/a		3.0408	0	yes	+
N15C08						5.71049	5.95261	6.1213	6.13612	0.242119	0.236938	no		0.152779	0.469854	no		0.0176598	0.940953	no		-0.0965257	0.59177	no		-0.34058	0.106618	no		-0.105347	0.628212	no
N15C09						8.09987	10.2116	9.24881	9.51025	2.11176	0	yes	+	0.890906	0.000209678	yes	+	1.00241	4.33534e-06	yes	+	-1.22804	5.5941e-07	yes	-	-1.22547	4.30871e-08	yes	-	0.141275	0.594372	no
N15C10						5.12168	4.39632	4.71333	4.93509	-0.72536	0.000181587	yes	-	-0.666387	0.00432476	yes	-	-0.594564	0.00038508	yes	-	0.051787	0.805277	no		0.014676	0.912009	no		0.101596	0.585104	no
N15C11						6.86172	6.92499	7.23521	7.16924	0.0632717	0.736799	no		0.115465	0.582002	no		-0.100443	0.62431	no		0.0450079	0.826166	no		-0.279835	0.162075	no		-0.186136	0.39858	no
N15C12						4.9002	4.84727	4.79967	5.0689	-0.0529324	0.802163	no		-0.358558	0.125816	no		-0.239271	0.189548	no		-0.312812	0.16569	no		-0.302459	0.0773566	no		0.14906	0.453565	no
N15D01						7.45081	8.12688	9.2493	9.11787	0.676074	0.000570376	yes	+	1.54046	1.78767e-10	yes	+	1.25909	7.34573e-09	yes	+	0.857199	0.000504225	yes	+	0.466893	0.0364346	no		-0.251599	0.340334	no
N15D02						5.74663	7.32358	6.48526	6.12133	1.57695	1.56319e-13	yes	+	0.480593	0.0118381	yes	+	-0.0332667	0.879122	no		-1.10354	2.42242e-07	yes	-	-1.72633	4.94493e-13	yes	-	-0.484087	0.0269516	no
N15D03						5.72371	4.64627	5.72261	5.51209	-1.07744	1.30983e-08	yes	-	-0.259129	0.228444	no		-0.619586	0.00170156	yes	-	0.811127	0.000154915	yes	+	0.341736	0.0822318	no		-0.330685	0.135354	no
N15D04		No blast match				4.81572	4.96281	5.2436	5.1908	0.147092	0.45613	no		0.169847	0.467518	no		-0.0328849	0.864906	no		0.0155692	0.941047	no		-0.296097	0.0717014	no		-0.172959	0.402725	no
N15D05		ADP/ATP carrier protein [Penicillium chrysogenum]	BAC82547.1	1e-16	P-31	6.05315	6.51607	4.82996	8.06533	0.462923	0.0238334	no		-1.48122	2.98495e-11	yes	-	1.60421	5.86198e-14	yes	+	-1.95133	0	yes	-	1.02517	3.9985e-06	yes	+	3.1152	0	yes	+
N15D06						5.01862	5.08487	5.7338	6.83687	0.0662465	0.737058	no		0.457147	0.0270356	no		1.41028	5.29117e-11	yes	+	0.383715	0.0364992	no		1.22792	1.82637e-10	yes	+	0.98291	1.17859e-06	yes	+
N15D07						6.98463	8.68853	7.16721	7.36584	1.7039	3.10862e-14	yes	+	-0.0754561	0.716063	no		-0.0267577	0.896881	no		-1.78654	4.9738e-14	yes	-	-1.84677	5.55112e-15	yes	-	0.0784708	0.72167	no
N15D08						6.73544	5.86299	4.79433	5.56513	-0.872456	2.07416e-06	yes	-	-2.19915	0	yes	-	-1.57828	5.77316e-15	yes	-	-1.33388	3.99378e-10	yes	-	-0.821948	1.87148e-05	yes	-	0.650637	0.00453746	yes	+
N15D09						4.64027		4.53961			n/a	n/a		-0.358694	0.130329	no			n/a	n/a			n/a	n/a			n/a	n/a			n/a	n/a
N15D10						5.91044	5.63754	6.09812	6.20512	-0.272898	0.181956	no		-0.0703472	0.712205	no		-0.113284	0.608499	no		0.195365	0.33259	no		0.0434948	0.850433	no		-0.013164	0.951971	no
N15D11						6.56583	6.85676	7.41542	7.45235	0.290931	0.122728	no		0.591556	0.00605225	yes	+	0.478549	0.0217489	yes	+	0.29344	0.160646	no		0.0714983	0.723352	no		-0.0832352	0.71434	no
N15D12						6.171	6.52728	7.2391	7.21866	0.356278	0.0551908	no		0.810071	0.000124477	yes	+	0.639698	0.00197862	yes	+	0.446606	0.0266738	no		0.1673	0.395709	no		-0.1406	0.524657	no
N15E01						5.14851	4.6417	5.53964	6.61972	-0.506815	0.0131115	yes	-	0.133097	0.563275	no		1.06324	6.11788e-07	yes	+	0.632725	0.00343231	yes	+	1.45393	2.04725e-13	yes	+	0.959915	1.92829e-05	yes	+
N15E02						6.15683	6.35791	6.05589	6.46784	0.201084	0.276707	no		-0.358974	0.0932338	no		-0.0969587	0.628567	no		-0.567243	0.00533314	yes	-	-0.414162	0.0288004	no		0.291788	0.180396	no
N15E03						7.7049	6.78679	7.82333	7.6269	-0.918102	6.23073e-07	yes	-	-0.139598	0.529415	no		-0.485968	0.018877	yes	-	0.771319	0.000406526	yes	+	0.316015	0.119292	no		-0.316597	0.182849	no
N15E04		No blast match						5.50731	6.02185		n/a	n/a			n/a	n/a			n/a	n/a			n/a	n/a			n/a	n/a		0.394372	0.101389	no
N15E05						7.05012	6.26596	7.37222	7.22008	-0.784154	1.74107e-05	yes	-	0.0640701	0.763503	no		-0.238012	0.245573	no		0.841038	3.79806e-05	yes	+	0.430022	0.0281103	no		-0.27231	0.225035	no
N15E06						8.26093	9.56768	9.27236	9.23812	1.30675	2.61147e-11	yes	+	0.753395	0.00171279	yes	+	0.56922	0.00863194	yes	+	-0.560539	0.0236744	no		-0.853648	0.000148749	yes	-	-0.154402	0.559348	no
N15E07	pPAL				pPAL	5.63236	7.58596	7.05493	8.54898	1.9536	0	yes	+	1.16454	1.73982e-07	yes	+	2.50866	0	yes	+	-0.796246	0.000106613	yes	-	0.438936	0.0431469	no		1.37389	1.19991e-09	yes	+
N15E08						5.39467	4.98521	5.26989	5.38872	-0.409458	0.05765	no		-0.382805	0.102011	no		-0.413918	0.0456437	no		0.0194667	0.931706	no		-0.12058	0.544973	no		-0.00134056	0.995116	no
N15E09						5.22486	5.07116	5.45593	5.77567	-0.153695	0.475744	no		-0.0269626	0.907202	no		0.142846	0.522454	no		0.119547	0.59886	no		0.180422	0.410364	no		0.199581	0.395126	no
N15E10						5.98092	5.64045	5.20912	5.98103	-0.340471	0.133293	no		-1.02984	2.06124e-05	yes	-	-0.407858	0.0869976	no		-0.696551	0.00251107	yes	-	-0.183507	0.418401	no		0.65175	0.00703845	yes	+
N15E11		Glutathione reductase, chloroplast precursor (GR) (GRase) [Spinacia oleracea]	Q43154	4e-49		5.5535	5.65208	5.67734	5.70386	0.0985877	0.623467	no		-0.134188	0.481056	no		-0.257607	0.208251	no		-0.239962	0.241206	no		-0.472315	0.0303293	no		-0.0936463	0.653443	no
N15E12						7.23863	8.201	7.13425	7.07853	0.962373	1.0517e-06	yes	+	-0.362414	0.120146	no		-0.56807	0.0134297	yes	-	-1.33197	2.21481e-08	yes	-	-1.64656	2.31992e-12	yes	-	-0.175883	0.508086	no
N15F01		glycosyltransferase family protein 47 [Arabidopsis thaliana]	NP_196070.2	3e-20	P-23	5.84181	5.82613	5.67566	6.18317	-0.0156767	0.939589	no		-0.424183	0.0736476	no		-0.0666085	0.760746	no		-0.415692	0.0459277	no		-0.167052	0.371816	no		0.387347	0.0783946	no
N15F02						6.62155	7.2315	7.7397	7.78504	0.609949	0.0015164	yes	+	0.860118	0.000114412	yes	+	0.755513	0.000348642	yes	+	0.242983	0.270502	no		0.0294439	0.887795	no		-0.0748323	0.752408	no
N15F03						6.19028	7.47371	7.78939	8.31142	1.28344	7.78468e-08	yes	+	1.34108	4.42089e-08	yes	+	1.71317	4.93161e-13	yes	+	0.0504548	0.835901	no		0.313616	0.183046	no		0.401868	0.0964477	no
N15F04						6.04242	5.65124	6.30358	6.33813	-0.39118	0.05645	no		0.00313048	0.98697	no		-0.112256	0.615128	no		0.387124	0.0549192	no		0.162803	0.482683	no		-0.0856145	0.697377	no
N15F05						8.78213	7.43781	8.1228	7.71681	-1.34433	1.16551e-12	yes	-	-0.917365	4.96288e-05	yes	-	-1.47329	8.56426e-13	yes	-	0.419776	0.0674933	no		-0.245083	0.242801	no		-0.526152	0.0308537	no
N15F06						7.17041	6.60634	7.5325	7.1013	-0.564078	0.00217024	yes	-	0.104058	0.674121	no		-0.477079	0.0191141	yes	-	0.66095	0.00623041	yes	+	-0.0291217	0.882159	no		-0.551365	0.0318372	no
N15F07						6.75333	6.7371	7.27803	6.96162	-0.0162302	0.93744	no		0.266666	0.206895	no		-0.199683	0.326784	no		0.275711	0.216093	no		-0.299573	0.164789	no		-0.436577	0.0471723	no
N15F08						7.59997	8.11313	8.14608	8.75999	0.513159	0.0198598	yes	+	0.288074	0.207046	no		0.752051	0.000482686	yes	+	-0.23227	0.361772	no		0.122772	0.613741	no		0.493749	0.0487101	no
N15F09						5.00778	4.61724	4.66727	4.99751	-0.390541	0.0549144	no		-0.598541	0.0103913	yes	-	-0.418239	0.0166421	yes	-	-0.215186	0.325534	no		-0.143818	0.351789	no		0.210075	0.27491	no
N15F10						6.42833	8.03677	7.81273	7.62847	1.60844	6.66134e-16	yes	+	1.12638	5.57223e-07	yes	+	0.792176	0.000167651	yes	+	-0.489251	0.0313204	no		-0.932385	1.18577e-05	yes	-	-0.304428	0.199884	no
N15F11						4.81865	4.76254	4.76169	5.68148	-0.0561129	0.789068	no		-0.314994	0.180034	no		0.454859	0.0395147	no		-0.266067	0.233812	no		0.394852	0.0584757	no		0.799625	0.000632773	yes	+
N15F12						6.86184	7.1076	7.87354	7.57701	0.245753	0.19646	no		0.753665	0.000810836	yes	+	0.3072	0.141077	no		0.500725	0.0242636	no		-0.0546739	0.79042	no		-0.416693	0.0803044	no
N15G01		glycosyltransferase family protein 47 [Arabidopsis thaliana]	NP_196070.2	2e-21	P-23	5.76479	5.02616		5.7075	-0.738629	0.000889796	yes	-		n/a	n/a		-0.465254	0.0414285	no			n/a	n/a		0.157255	0.46638	no			n/a	n/a
N15G02	pACO				pACO		6.14991	6.54601	8.55778		n/a	n/a			n/a	n/a			n/a	n/a		0.130881	0.473228	no		1.88379	0	yes	+	1.89161	0	yes	+
N15G03						9.17182	8.88615	9.33327	9.2529	-0.285677	0.144014	no		-0.0965882	0.686988	no		-0.326895	0.129836	no		0.181903	0.46438	no		-0.157338	0.485671	no		-0.200534	0.44897	no
N15G04		zinc finger (C3HC4-type RING finger) family protein [Arabidopsis thaliana]	AAM62531.1	1e-14		4.60652		4.62593			n/a	n/a		-0.238625	0.31589	no			n/a	n/a			n/a	n/a			n/a	n/a			n/a	n/a
N15G05						5.48124	4.65175	5.7273	5.5766	-0.829486	6.73406e-05	yes	-	-0.0119691	0.9546	no		-0.312604	0.152103	no		0.810331	2.30516e-05	yes	+	0.400762	0.0453289	no		-0.270862	0.180853	no
N15G06							4.62753				n/a	n/a			n/a	n/a			n/a	n/a			n/a	n/a			n/a	n/a			n/a	n/a
N15G07						6.95956	6.53678	7.03368	7.03229	-0.422776	0.0216777	no		-0.183905	0.366201	no		-0.33523	0.0996592	no		0.231685	0.23542	no		-0.0285745	0.883705	no		-0.121553	0.569521	no
N15G08						6.22318	5.95889	7.07717	6.73423	-0.264286	0.194488	no		0.595962	0.00390476	yes	+	0.103079	0.61119	no		0.853062	6.43917e-05	yes	+	0.251244	0.231185	no		-0.463111	0.0293639	no
N15G09								4.65712	4.91211		n/a	n/a			n/a	n/a			n/a	n/a			n/a	n/a			n/a	n/a		0.134829	0.463667	no
N15G10						5.66072	5.4709	5.84544	5.53272	-0.189817	0.350293	no		-0.0733111	0.699941	no		-0.535966	0.00676047	yes	-	0.10932	0.592755	no		-0.462268	0.0288778	no		-0.432882	0.0296818	no
N15G11	pBS/KS				pBS/SK						n/a	n/a			n/a	n/a			n/a	n/a			n/a	n/a			n/a	n/a			n/a	n/a
N15G12-2		amine oxidase/ oxidoreductase [Arabidopsis thaliana]	NP_176759.1	2e-51		6.1572	6.34029	6.48151	6.47276	0.183097	0.369389	no		0.0662835	0.732002	no		-0.0924086	0.681423	no		-0.124	0.538339	no		-0.391626	0.0913865	no		-0.12892	0.56296	no
N15H01		embryo-abundant protein, putative [Arabidopsis thaliana]	AAC78535.1	4e-25	P-10	4.64485	6.17531		6.89652	1.53046	2.7327e-12	yes	+		n/a	n/a		1.8437	0	yes	+		n/a	n/a		0.197122	0.350228	no			n/a	n/a
N15H02						8.87592	6.50224	8.51902	8.93846	-2.37368	0	yes	-	-0.614923	0.0138428	yes	-	-0.345426	0.139031	no		1.75157	1.64313e-14	yes	+	1.91213	0	yes	+	0.299269	0.243371	no
N15H03						4.69914	4.56445			-0.134685	0.510591	no			n/a	n/a			n/a	n/a			n/a	n/a			n/a	n/a			n/a	n/a
N15H04						6.05987	6.72006	5.96767	5.90435	0.660183	0.00175265	yes	+	-0.350232	0.104401	no		-0.563488	0.0174119	yes	-	-1.0176	3.03838e-08	yes	-	-1.33979	1.25826e-10	yes	-	-0.183484	0.389132	no
N15H05											n/a	n/a			n/a	n/a			n/a	n/a			n/a	n/a			n/a	n/a			n/a	n/a
N15H06						6.62788	6.84537	7.5455	6.99041	0.217488	0.247683	no		0.65959	0.00254148	yes	+	-0.0454391	0.823981	no		0.434916	0.0405567	no		-0.379047	0.055172	no		-0.675257	0.00290635	yes	-
N15H07						6.00142	5.35677	5.74057	5.59225	-0.644645	0.00174432	yes	-	-0.518882	0.00752906	yes	-	-0.817135	6.04e-05	yes	-	0.118577	0.563516	no		-0.288611	0.178142	no		-0.268481	0.186135	no
N15H08						4.74999					n/a	n/a			n/a	n/a			n/a	n/a			n/a	n/a			n/a	n/a			n/a	n/a
N15H09						6.17997	6.25109	6.53889	7.55159	0.0711203	0.700008	no		0.100893	0.603602	no		0.963651	4.35142e-06	yes	+	0.0225873	0.901523	no		0.776411	9.4917e-05	yes	+	0.89253	1.77529e-05	yes	+
N15H10											n/a	n/a			n/a	n/a			n/a	n/a			n/a	n/a			n/a	n/a			n/a	n/a
N15H11						7.02154	7.27188	7.63628	7.49525	0.250346	0.242533	no		0.35671	0.136671	no		0.0657473	0.77379	no		0.0991784	0.649946	no		-0.300719	0.145301	no		-0.26119	0.261882	no
N15H12						7.29322	7.0215	6.23206	6.12321	-0.271717	0.148376	no		-1.31919	4.19326e-10	yes	-	-1.57798	6.66134e-16	yes	-	-1.05466	4.27803e-07	yes	-	-1.42239	1.31006e-13	yes	-	-0.229021	0.28638	no
N16A01		ACC oxidase [Citrus sinensis]	AAG49361.1	3e-58	P-08	4.98052	6.9638	7.79265	9.81163	1.98329	0	yes	+	2.5541	0	yes	+	4.42315	0	yes	+	0.563627	0.02548	no		2.32374	0	yes	+	1.89882	8.6553e-12	yes	+
N16A02						5.94792	6.23742	6.89587	6.89285	0.289505	0.197599	no		0.689919	0.0049186	yes	+	0.536968	0.0170338	yes	+	0.393228	0.090935	no		0.131343	0.533874	no		-0.123179	0.596968	no
N16A03		protease, aspartyl protease family protein [Arabidopsis t...	NP_191467.1	2e-20		5.36318	5.41618		6.06645	0.0529996	0.809157	no			n/a	n/a		0.295303	0.159953	no			n/a	n/a		0.126184	0.542547	no			n/a	n/a
N16A04						7.36491	7.04037	7.99586	7.82571	-0.324538	0.121604	no		0.372919	0.0991183	no		0.0528316	0.800876	no		0.690271	0.00441909	yes	+	0.26125	0.24986	no		-0.290315	0.230942	no
N16A05						4.9495					n/a	n/a			n/a	n/a			n/a	n/a			n/a	n/a			n/a	n/a			n/a	n/a
N16A06						6.82726	7.57786	7.43491	7.66508	0.750602	0.000114927	yes	+	0.349621	0.104236	no		0.429853	0.0402861	no		-0.408167	0.0588107	no		-0.436869	0.0378896	no		0.110004	0.631851	no
N16A07						7.73395	9.26442	8.55838	9.17862	1.53047	2.75957e-12	yes	+	0.566399	0.0249037	no		1.03671	1.21551e-05	yes	+	-0.971254	5.81626e-05	yes	-	-0.609881	0.00678646	yes	-	0.50008	0.0526125	no
N16A08						6.54479	6.54365	7.01524	6.82543	-0.00113564	0.995585	no		0.212416	0.298472	no		-0.127328	0.530844	no		0.206365	0.333767	no		-0.242313	0.253986	no		-0.309971	0.142764	no
N16A09						7.57366	7.49197	7.06753	6.74931	-0.0816905	0.670137	no		-0.764166	0.0001659	yes	-	-1.23232	6.55592e-10	yes	-	-0.689662	0.000774984	yes	-	-1.26675	3.44868e-10	yes	-	-0.438378	0.0390354	no
N16A10						5.11181	5.31183	6.37139	6.67415	0.200023	0.357827	no		1.00155	8.71831e-06	yes	+	1.15438	6.44326e-08	yes	+	0.794341	0.00038703	yes	+	0.838234	7.72406e-05	yes	+	0.1826	0.406441	no
N16A11						4.69746	4.7039			0.00643801	0.975509	no			n/a	n/a			n/a	n/a			n/a	n/a			n/a	n/a			n/a	n/a
N16A12						5.29669	5.18037	5.32186	5.15428	-0.116319	0.592734	no		-0.232863	0.268298	no		-0.55038	0.00373282	yes	-	-0.123729	0.549653	no		-0.55018	0.00307329	yes	-	-0.287744	0.104953	no
N16B01						5.89865	6.13347	6.62921	6.89068	0.234822	0.245309	no		0.472534	0.0297498	no		0.584064	0.00395649	yes	+	0.230526	0.305815	no		0.233122	0.269051	no		0.141302	0.531139	no
N16B02	no DNA				no DNA	4.76367	4.68372	5.47906	4.98149	-0.0799495	0.700705	no		0.457359	0.0494615	no		-0.190147	0.278105	no		0.530123	0.0151033	yes	+	-0.226318	0.145192	no		-0.617734	0.000971323	yes	-
N16B03						6.04476	6.17264	6.54691	7.28831	0.12788	0.528745	no		0.244119	0.208124	no		0.835585	5.40947e-05	yes	+	0.109053	0.588789	no		0.591585	0.00576787	yes	+	0.621238	0.00252882	yes	+
N16B04						8.52266	8.204	8.69851	8.08705	-0.318662	0.101232	no		-0.0821877	0.726287	no		-0.843584	5.58021e-05	yes	-	0.229289	0.343133	no		-0.641042	0.00317114	yes	-	-0.731624	0.00397113	yes	-
N16B05						6.23224	6.34743	7.454	7.09557	0.115191	0.533492	no		0.963721	8.86375e-06	yes	+	0.455358	0.0269527	no		0.841345	4.65292e-05	yes	+	0.224047	0.250458	no		-0.478591	0.0337733	no
N16B06						6.8047	7.62529	6.98273	7.53248	0.820588	2.58865e-05	yes	+	-0.0800035	0.692793	no		0.319807	0.125067	no		-0.907777	8.28118e-06	yes	-	-0.616901	0.00324818	yes	-	0.429583	0.0472827	no
N16B07		low quality sequence				5.49993	7.17852	7.54579	8.79319	1.67859	6.66134e-16	yes	+	1.78783	1.68754e-14	yes	+	2.88529	0	yes	+	0.102057	0.63595	no		1.09058	4.08057e-07	yes	+	1.12723	2.50655e-06	yes	+
N16B08							4.93567	4.68761	5.13769		n/a	n/a			n/a	n/a			n/a	n/a		-0.513284	0.0240852	no		-0.322071	0.0734008	no		0.32992	0.106098	no
N16B09							4.63494	6.62519	7.85545		n/a	n/a			n/a	n/a			n/a	n/a		1.72504	0	yes	+	2.69642	0	yes	+	1.11009	1.58859e-07	yes	+
N16B10						7.11224	8.49817	8.40253	8.24717	1.38593	2.96008e-12	yes	+	1.03226	9.82055e-06	yes	+	0.726964	0.000656421	yes	+	-0.360858	0.131031	no		-0.775085	0.000410108	yes	-	-0.27552	0.273103	no
N16B11	pACS1				pACS1						n/a	n/a			n/a	n/a			n/a	n/a			n/a	n/a			n/a	n/a			n/a	n/a
N16B12		No blast match			P-38	5.1957	7.29153	5.7933	7.67102	2.09583	0	yes	+	0.33957	0.135981	no		2.06735	0	yes	+	-1.76345	2.22045e-16	yes	-	-0.144601	0.487419	no		1.75755	2.24265e-14	yes	+
N16C01						5.90984	6.06612	6.22562	6.52332	0.156281	0.485733	no		0.0577506	0.804626	no		0.205513	0.400751	no		-0.105716	0.631212	no		-0.066888	0.77309	no		0.177535	0.461255	no
N16C02							4.69658		5.36694		n/a	n/a			n/a	n/a			n/a	n/a			n/a	n/a		0.146272	0.440721	no			n/a	n/a
N16C03		caffeine synthase [Theobroma cacao]	BAE79730.1	2e-20	P-62				5.32074		n/a	n/a			n/a	n/a			n/a	n/a			n/a	n/a			n/a	n/a			n/a	n/a
N16C04						5.10349	5.19911	4.87136	5.14151	0.0956276	0.659002	no		-0.490158	0.0358124	no		-0.369941	0.0486958	no		-0.592972	0.0103922	yes	-	-0.581689	0.00166854	yes	-	0.149989	0.463226	no
N16C05						6.2326	6.32154	7.60349	7.06108	0.0889386	0.6305	no		1.11286	9.69326e-06	yes	+	0.420512	0.0407696	no		1.01673	2.78908e-05	yes	+	0.215453	0.268097	no		-0.662571	0.0104422	yes	-
N16C06						6.86262	7.0913	7.8643	7.73314	0.228674	0.228966	no		0.743646	0.000941961	yes	+	0.46255	0.0276793	no		0.507786	0.0221296	no		0.117756	0.569336	no		-0.251323	0.293546	no
N16C07						10.3668	9.60641	10.0014	11.1101	-0.760425	9.39702e-05	yes	-	-0.623474	0.00981721	yes	-	0.335278	0.185976	no		0.129765	0.603413	no		0.979583	0.000179238	yes	+	0.988524	0.000906057	yes	+
N16C08		No blast match			P-61	4.51132	4.57948		8.67716	0.0681551	0.744877	no			n/a	n/a		3.75787	0	yes	+		n/a	n/a		3.57359	0	yes	+		n/a	n/a
N16C09						5.61128	6.45837	5.46609	5.39937	0.847085	3.25238e-05	yes	+	-0.403222	0.0876857	no		-0.619879	0.0033762	yes	-	-1.25749	2.44328e-09	yes	-	-1.58308	0	yes	-	-0.186885	0.39166	no
N16C10						4.66049	4.48967	4.92122	4.95316	-0.170821	0.398581	no		0.00270551	0.990893	no		-0.115299	0.508135	no		0.166341	0.437135	no		-0.0605975	0.668307	no		-0.0882317	0.638325	no
N16C11									6.092		n/a	n/a			n/a	n/a			n/a	n/a			n/a	n/a			n/a	n/a			n/a	n/a
N16C12		low quality sequence						4.86637	6.83031		n/a	n/a			n/a	n/a			n/a	n/a			n/a	n/a			n/a	n/a		1.84377	8.88178e-16	yes	+
N16D01						5.34371	5.11503	5.56882	5.91598	-0.228677	0.292339	no		-0.0329195	0.886817	no		0.164302	0.428338	no		0.188571	0.405855	no		0.276858	0.171561	no		0.226994	0.29681	no
N16D02		caffeine synthase [Theobroma cacao]	BAE79730.1	1e-19	P-62				5.43561		n/a	n/a			n/a	n/a			n/a	n/a			n/a	n/a			n/a	n/a			n/a	n/a
N16D03						7.39017	6.03696	6.94904	7.06258	-1.35321	1.10199e-09	yes	-	-0.69916	0.00158702	yes	-	-0.73556	0.00101913	yes	-	0.646868	0.00203738	yes	+	0.501533	0.0181949	yes	+	-0.00662839	0.975016	no
N16D04		unknown protein [Arabidopsis thaliana]	BAC41973.1	1e-38	P-41	5.37955	5.00609	6.02588	6.30451	-0.373459	0.0596801	no		0.3883	0.0596495	no		0.516996	0.0280717	no		0.754574	2.66947e-05	yes	+	0.774335	0.000269608	yes	+	0.158468	0.471152	no
N16D05						5.57216	5.90777	6.28094	6.43697	0.335612	0.127246	no		0.450748	0.0494027	no		0.456841	0.0565754	no		0.107951	0.624886	no		0.00510923	0.982385	no		0.0358652	0.881343	no
N16D06						7.30057	7.32063	8.11282	7.83876	0.0200583	0.916364	no		0.554217	0.0152454	yes	+	0.130225	0.534679	no		0.526972	0.0211232	no		-0.00595379	0.977371	no		-0.39422	0.106772	no
N16D07-2		FAD-binding domain-containing protein [Arabidopsis thaliana] (berberine bridge enzyme; FAD-linked oxidoreductase)	NP_181025.1	1e-08	P-09 / P-03	5.3127	5.70941	5.72939	8.79673	0.396709	0.0253782	no		0.158661	0.451656	no		3.07607	0	yes	+	-0.245233	0.238717	no		2.56324	0	yes	+	2.94718	0	yes	+
N16D08						5.84819	5.52408	6.33012	6.4028	-0.324111	0.0794699	no		0.223906	0.239945	no		0.146645	0.459494	no		0.540832	0.00304733	yes	+	0.354636	0.0627598	no		-0.0474894	0.808682	no
N16D09		ribosomal protein S31,30s [Arabidopsis thaliana]	AAM67339.1	2e-15		5.84795	7.31617	6.85608	8.27053	1.46822	8.07376e-12	yes	+	0.750094	0.000678359	yes	+	2.01461	0	yes	+	-0.725309	0.000245642	yes	-	0.430271	0.0435283	no		1.29429	3.53028e-09	yes	+
N16D10						5.79392	6.36582	6.56352	7.25717	0.571901	0.00173665	yes	+	0.511563	0.00784646	yes	+	1.05529	2.65481e-07	yes	+	-0.0675238	0.712571	no		0.367264	0.0616299	no		0.573494	0.00529434	yes	+
N16D11											n/a	n/a			n/a	n/a			n/a	n/a			n/a	n/a			n/a	n/a			n/a	n/a
N16D12						7.44908	8.48623	8.7789	8.42545	1.03716	1.53445e-07	yes	+	1.07179	6.37518e-06	yes	+	0.56841	0.00782789	yes	+	0.0274503	0.910273	no		-0.584868	0.0079948	yes	-	-0.473611	0.065176	no
N16E01						6.09832	5.79011	6.17763	6.61547	-0.308214	0.173441	no		-0.178727	0.406178	no		0.109178	0.625918	no		0.122302	0.541377	no		0.301272	0.150763	no		0.317677	0.107672	no
N16E02						5.58577	6.39846	6.15878	6.39221	0.81269	6.31077e-05	yes	+	0.314981	0.132396	no		0.398474	0.065917	no		-0.504895	0.00515351	yes	-	-0.530336	0.00500977	yes	-	0.113266	0.562589	no
N16E03						11.0834	10.9301	10.122	10.2675	-0.153327	0.411656	no		-1.21947	4.6306e-07	yes	-	-1.22387	2.56967e-08	yes	-	-1.07333	1.00107e-05	yes	-	-1.18666	7.88223e-08	yes	-	0.0253802	0.924891	no
N16E04							4.9718	5.22013	4.95273		n/a	n/a			n/a	n/a			n/a	n/a		-0.0168826	0.936162	no		-0.543154	8.32557e-05	yes	-	-0.387565	0.0376287	no
N16E05						5.85895	5.04762	6.2742	5.98836	-0.811333	5.82685e-05	yes	-	0.157216	0.408876	no		-0.278561	0.199173	no		0.961363	1.42996e-06	yes	+	0.416651	0.064	no		-0.406005	0.0586383	no
N16E06						5.19738	5.27886	5.55762	5.35445	0.081481	0.682188	no		0.102209	0.657166	no		-0.250901	0.216737	no		0.0135417	0.948792	no		-0.448502	0.0131054	yes	-	-0.323337	0.132165	no
N16E07	pPAL				pPAL	5.73996	7.40571	7.20358	8.29334	1.66575	7.32747e-15	yes	+	1.20558	1.30916e-07	yes	+	2.1454	0	yes	+	-0.467355	0.0249903	no		0.363536	0.0894146	no		0.969597	2.17691e-05	yes	+
N16E08						7.21123	8.31577	8.56147	8.3793	1.10455	2.30453e-08	yes	+	1.09222	3.49329e-06	yes	+	0.760108	0.000382846	yes	+	-0.0195175	0.935346	no		-0.460559	0.0360569	no		-0.302335	0.234279	no
N16E09						6.04689	7.42531	7.01428	8.43233	1.37842	2.26332e-10	yes	+	0.709365	0.00171681	yes	+	1.97748	0	yes	+	-0.676243	0.000865731	yes	-	0.482937	0.0247763	yes	+	1.29789	7.00719e-09	yes	+
N16E10						6.58881	7.19801	6.20915	6.22781	0.609203	0.00151862	yes	+	-0.637685	0.000865991	yes	-	-0.768966	0.00010408	yes	-	-1.25407	2.64009e-11	yes	-	-1.49429	1.79856e-14	yes	-	-0.101508	0.601374	no
N16E11		unnamed protein product [Arabidopsis thaliana]	BAB09233.1	2e-16	P-54	6.43277	6.17908	7.3562	6.94938	-0.253687	0.169121	no		0.665399	0.0062771	yes	+	0.108642	0.595301	no		0.9119	9.76811e-05	yes	+	0.246208	0.20256	no		-0.526985	0.0351409	no
N16E12		adenine phosphoribosyltransferase [Brassica napus]	AAP85303.1	7e-22	P-51	8.32806	9.55268	9.37622	9.41293	1.22462	4.09812e-10	yes	+	0.790128	0.00103098	yes	+	0.676901	0.00184914	yes	+	-0.441678	0.0753646	no		-0.663839	0.00328687	yes	-	-0.0834551	0.753406	no
N16F01		heat shock protein, DNAJ heat shock protein, putative [Arabidopsis thaliana]	NP_173822.2	8e-54		4.71346	4.9517	5.26707	5.018	0.238244	0.269902	no		0.295587	0.208378	no		-0.103422	0.56669	no		0.0501576	0.824776	no		-0.457785	0.00688747	yes	-	-0.369236	0.0558169	no
N16F02		caffeine synthase [Theobroma cacao]	BAE79730.1	1e-19	P-62				5.10313		n/a	n/a			n/a	n/a			n/a	n/a			n/a	n/a			n/a	n/a			n/a	n/a
N16F03						4.71995	7.93025	6.41075	8.01051	3.2103	0	yes	+	1.43277	5.35971e-12	yes	+	2.88259	0	yes	+	-1.78472	0	yes	-	-0.443835	0.0393646	no		1.4796	2.09011e-12	yes	+
N16F04						6.9421	6.96526	7.05144	6.89821	0.0231617	0.902181	no		-0.148687	0.466335	no		-0.451853	0.0256569	no		-0.179035	0.370294	no		-0.591135	0.00285683	yes	-	-0.273393	0.19959	no
N16F05						7.4088	6.65542	7.43861	7.19107	-0.753384	4.11022e-05	yes	-	-0.228223	0.285608	no		-0.625704	0.00213399	yes	-	0.517975	0.0127355	yes	+	0.0115602	0.953362	no		-0.367709	0.103491	no
N16F06						7.16811	6.90571	7.1501	6.97412	-0.2624	0.16068	no		-0.276034	0.181174	no		-0.601951	0.0029522	yes	-	-0.02082	0.918	no		-0.455671	0.0215045	yes	-	-0.296145	0.171524	no
N16F07						5.37858	6.01785	6.20124	6.92602	0.639266	0.00316675	yes	+	0.564624	0.0125234	yes	+	1.13947	1.59066e-07	yes	+	-0.0818279	0.710237	no		0.384083	0.0690622	no		0.604618	0.00622027	yes	+
N16F08						7.41222	7.01449	7.59777	7.59355	-0.397731	0.0339888	no		-0.0724748	0.739108	no		-0.226634	0.274416	no		0.31807	0.139634	no		0.0549769	0.788512	no		-0.124387	0.593052	no
N16F09							4.59255	6.94919	8.00478		n/a	n/a			n/a	n/a			n/a	n/a		2.09143	0	yes	+	2.88814	0	yes	+	0.935424	2.02846e-05	yes	+
N16F10						6.10539	6.49546	7.25097	6.91129	0.390069	0.0628069	no		0.887557	0.000137847	yes	+	0.397936	0.0785733	no		0.490302	0.0150485	yes	+	-0.108254	0.576848	no		-0.459849	0.0356216	no
N16F11						4.74745	4.68792	4.71866	6.26845	-0.0595348	0.775107	no		-0.286829	0.2238	no		1.11303	1.72113e-07	yes	+	-0.23448	0.289246	no		1.05645	7.85962e-08	yes	+	1.42963	2.31893e-10	yes	+
N16F12						5.27763	4.77332	4.78842	5.12699	-0.504318	0.0159798	yes	-	-0.747247	0.00142555	yes	-	-0.558609	0.00287615	yes	-	-0.250115	0.263691	no		-0.170411	0.327639	no		0.218411	0.282992	no
N16G01						5.03411	4.47548			-0.558637	0.0046927	yes	-		n/a	n/a			n/a	n/a			n/a	n/a			n/a	n/a			n/a	n/a
N16G02	pACO				pACO		6.10884	6.66907	8.78909		n/a	n/a			n/a	n/a			n/a	n/a		0.295016	0.147201	no		2.15616	0	yes	+	1.99985	0	yes	+
N16G03						5.3603	5.54548	6.74414	6.96973	0.185177	0.35589	no		1.1258	9.6067e-08	yes	+	1.20146	3.31904e-08	yes	+	0.933441	7.07034e-07	yes	+	0.900165	4.09847e-06	yes	+	0.10543	0.609083	no
N16G04		ribosomal protein YL16 [Mesembryanthemum crystallinum]	CAA49175.1	0.0003		6.1906	6.3687	7.57299	6.93504	0.178099	0.335689	no		1.12436	3.09838e-07	yes	+	0.336477	0.0997134	no		0.939074	7.52682e-06	yes	+	0.0422581	0.8272	no		-0.758109	0.000838359	yes	-
N16G05						5.45212	6.23807	5.56496	5.60409	0.785944	0.00030791	yes	+	-0.145197	0.532633	no		-0.256	0.242517	no		-0.938327	3.32599e-05	yes	-	-1.15806	4.71853e-08	yes	-	-0.0810305	0.721478	no
N16G06						5.61239	5.70318	6.02456	6.48042	0.0907862	0.616342	no		0.154132	0.412413	no		0.460062	0.0192221	yes	+	0.0561603	0.756964	no		0.253156	0.183252	no		0.335702	0.0879853	no
N16G07						5.74725	6.9566	6.77466	7.67383	1.20935	1.06189e-10	yes	+	0.769375	8.51892e-05	yes	+	1.51861	3.13749e-13	yes	+	-0.447161	0.0200556	yes	-	0.193135	0.346303	no		0.779003	0.00025315	yes	+
N16G08						8.48293	9.1745	8.70818	8.29432	0.691575	0.00042697	yes	+	-0.0327793	0.889036	no		-0.596574	0.00467515	yes	-	-0.73154	0.00265583	yes	-	-1.40427	1.85206e-10	yes	-	-0.534022	0.036503	no
N16G09-2		No blast match				6.61414	6.81326	8.02719	7.81817	0.199118	0.289089	no		1.15502	4.40989e-07	yes	+	0.796056	0.000168018	yes	+	0.948712	2.00319e-05	yes	+	0.480818	0.0188896	yes	+	-0.329187	0.175229	no
N16G10						6.65291	6.85576	7.28249	7.34112	0.202855	0.281014	no		0.37155	0.0792695	no		0.280245	0.17634	no		0.161509	0.431989	no		-0.0387293	0.847169	no		-0.0615322	0.782746	no
N16G11	pBS/KS				pBS/SK						n/a	n/a			n/a	n/a			n/a	n/a			n/a	n/a			n/a	n/a			n/a	n/a
N16G12						4.86238	5.06745	4.99711	4.98428	0.205061	0.342668	no		-0.123306	0.598671	no		-0.286068	0.100582	no		-0.335553	0.143937	no		-0.607249	0.000298435	yes	-	-0.132989	0.485648	no
N16H01		60S ribosomal protein L13 [Arabidopsis thaliana]...	BAB10063.1	2e-48	P-42	6.81466	7.43895	8.38896	7.99588	0.624291	0.00125687	yes	+	1.31627	1.8703e-08	yes	+	0.773255	0.00027114	yes	+	0.684792	0.00340649	yes	+	0.0328442	0.876941	no		-0.513241	0.0397837	no
N16H02						8.88973	6.51058	8.41164	7.98954	-2.37915	0	yes	-	-0.736122	0.00141459	yes	-	-1.30815	3.28782e-10	yes	-	1.63584	5.37792e-13	yes	+	0.954879	2.79375e-06	yes	+	-0.542257	0.0300133	no
N16H03						6.85763	7.21174	7.18087	7.80873	0.354107	0.0641915	no		0.0652114	0.754148	no		0.54313	0.00995351	yes	+	-0.296081	0.150993	no		0.0729032	0.726852	no		0.507691	0.0236091	no
N16H04		glycosyl transferase family 1 protein [Arabidopsis thaliana]	NP_181548.2	6e-29	P-37						n/a	n/a			n/a	n/a			n/a	n/a			n/a	n/a			n/a	n/a			n/a	n/a
N16H05						4.72527	4.86303			0.137765	0.519253	no			n/a	n/a			n/a	n/a			n/a	n/a			n/a	n/a			n/a	n/a
N16H06		metallothionein-like protein [Citrus unshiu]	BAA31561.1	4e-13	P-53	11.4204	11.492	10.3988	10.3745	0.0715914	0.691966	no		-1.2796	1.19871e-07	yes	-	-1.45393	4.35545e-11	yes	-	-1.35838	1.01271e-08	yes	-	-1.64164	2.59792e-14	yes	-	-0.144556	0.590664	no
N16H07						6.27769	4.9497	5.16211		-1.32799	4.53835e-11	yes	-	-1.37361	6.6781e-10	yes	-		n/a	n/a		-0.0528063	0.816087	no			n/a	n/a			n/a	n/a
N16H08							4.77173				n/a	n/a			n/a	n/a			n/a	n/a			n/a	n/a			n/a	n/a			n/a	n/a
N16H09						6.07161	6.11756	6.1125	5.95971	0.0459518	0.802807	no		-0.217145	0.257057	no		-0.519873	0.00756568	yes	-	-0.270283	0.132878	no		-0.681945	0.000195712	yes	-	-0.272956	0.152353	no
N16H10											n/a	n/a			n/a	n/a			n/a	n/a			n/a	n/a			n/a	n/a			n/a	n/a
N16H11						7.21845	6.97443	7.58198	7.49193	-0.244023	0.193565	no		0.105494	0.628008	no		-0.134493	0.515752	no		0.34233	0.110599	no		-0.00659017	0.97418	no		-0.210214	0.364024	no
N16H12											n/a	n/a			n/a	n/a			n/a	n/a			n/a	n/a			n/a	n/a			n/a	n/a
N17A01						8.26726	9.45177	9.18457	9.33917	1.18451	1.5888e-09	yes	+	0.659283	0.0178464	yes	+	0.663941	0.00223545	yes	+	-0.532415	0.0617815	no		-0.636691	0.0047939	yes	-	0.0344303	0.908576	no
N17A02		wax biosynthesis, CER1 protein, putative (WAX2) [Arabidopsis thal...	NP_200588.2	6e-17		5.80577	5.68616		5.81028	-0.119614	0.594556	no			n/a	n/a		-0.403455	0.0822331	no			n/a	n/a		-0.399961	0.0711142	no			n/a	n/a
N17A03		amine oxidase 2, putative [Arabidopsis thaliana]	AAO85405.1	3e-23	P-30	5.08763	5.31732		5.45573	0.229688	0.291043	no			n/a	n/a		-0.0398646	0.848555	no			n/a	n/a		-0.385673	0.0628109	no			n/a	n/a
N17A04		ACC oxidase [Carica papaya]	AAK57516.1	1e-14	P-07	4.44885	5.34093	5.66224	7.95011	0.89208	8.04207e-05	yes	+	0.955355	5.62667e-05	yes	+	3.09329	0	yes	+	0.0560898	0.805471	no		2.08509	0	yes	+	2.16771	0	yes	+
N17A05		At1g79060 [Arabidopsis thaliana] >gi|48525341|gb|...	AAT70474.1	4e-16		5.21083	6.13742	5.84562	5.67461	0.926587	2.60295e-06	yes	+	0.376757	0.0972312	no		0.055805	0.799304	no		-0.557016	0.00672866	yes	-	-0.986902	5.46284e-07	yes	-	-0.291179	0.199703	no
N17A06						5.0338	5.93078	5.36245	5.85887	0.896979	3.02608e-05	yes	+	0.0706211	0.760473	no		0.417104	0.0645472	no		-0.833544	0.000253909	yes	-	-0.595996	0.00719639	yes	-	0.376255	0.113766	no
N17A07		COR15 [Citrus clementina x Citrus reticulata]	AAQ92310.1	2e-28		12.8243	11.9206	12.69	12.2195	-0.903638	3.68611e-07	yes	-	-0.392358	0.0622446	no		-1.01274	5.71239e-06	yes	-	0.504094	0.00999044	yes	+	-0.225226	0.282071	no		-0.590614	0.0129932	yes	-
N17A08						6.50558	6.71777	6.56525	6.64438	0.212191	0.306116	no		-0.198357	0.307881	no		-0.269168	0.182235	no		-0.417735	0.0425899	no		-0.597479	0.00500636	yes	-	-0.0410383	0.837764	no
N17A09							4.56099				n/a	n/a			n/a	n/a			n/a	n/a			n/a	n/a			n/a	n/a			n/a	n/a
N17A10						4.83149	4.85148	4.59897		0.0199912	0.924886	no		-0.490544	0.0365393	no			n/a	n/a		-0.517721	0.0217054	no			n/a	n/a			n/a	n/a
N17A11							4.58982				n/a	n/a			n/a	n/a			n/a	n/a			n/a	n/a			n/a	n/a			n/a	n/a
N17A12		No blast match			P-53	10.9263	10.9538	9.94973	10.0393	0.0275835	0.8823	no		-1.23455	3.31504e-07	yes	-	-1.29488	3.3927e-09	yes	-	-1.26932	1.73838e-07	yes	-	-1.43859	6.47506e-11	yes	-	-0.0305593	0.909502	no
N17B01						5.41059	6.06351	6.45381	7.20768	0.652922	0.00262196	yes	+	0.785186	0.000584179	yes	+	1.38912	2.76081e-10	yes	+	0.125078	0.573224	no		0.620074	0.00368993	yes	+	0.633703	0.00486768	yes	+
N17B02	no DNA				no DNA						n/a	n/a			n/a	n/a			n/a	n/a			n/a	n/a			n/a	n/a			n/a	n/a
N17B03		zinc finger (C3HC4-type RING finger) family protein [Arabidopsis thaliana] (putative retroelement pol polyprotein)	NP_850306.1	8e-30							n/a	n/a			n/a	n/a			n/a	n/a			n/a	n/a			n/a	n/a			n/a	n/a
N17B04						4.87522	4.72255	5.69315	5.52598	-0.152668	0.462805	no		0.559899	0.00710259	yes	+	0.24279	0.255246	no		0.705382	0.000282182	yes	+	0.279338	0.16261	no		-0.287337	0.151033	no
N17B05						5.0098	5.81455	5.60661	5.28684	0.804754	0.000189775	yes	+	0.338785	0.140201	no		-0.130924	0.509664	no		-0.473154	0.0365329	no		-1.0518	6.51353e-08	yes	-	-0.439937	0.0362613	no
N17B06						5.42631	5.01537	4.97579	4.87472	-0.410937	0.0579044	no		-0.708549	0.00264229	yes	-	-0.959555	6.45577e-09	yes	-	-0.304798	0.182933	no		-0.664739	1.90337e-05	yes	-	-0.221234	0.22154	no
N17B07		acetyltranferase-like protein [Arabidopsis thaliana] (acetyl-CoA:benzylalcohol acetyltranferase-like protein)	BAB01067.1	2e-28		4.9612	8.9966	7.16697	8.71637	4.0354	0	yes	+	1.94774	0	yes	+	3.3472	0	yes	+	-2.09485	0	yes	-	-0.804323	0.000310032	yes	-	1.42923	5.12143e-10	yes	+
N17B08						6.1326	6.45912	6.32989	6.40959	0.326517	0.110646	no		-0.0607384	0.751972	no		-0.130983	0.512298	no		-0.394441	0.0497834	no		-0.57362	0.00592353	yes	-	-0.0404723	0.836563	no
N17B09											n/a	n/a			n/a	n/a			n/a	n/a			n/a	n/a			n/a	n/a			n/a	n/a
N17B10		homogentisate phytylprenyltransferase [Glycine max]	AAX56086.1	7e-13				6.50479	8.0122		n/a	n/a			n/a	n/a			n/a	n/a			n/a	n/a			n/a	n/a		1.38724	5.33484e-11	yes	+
N17B11	pACS1				pACS1						n/a	n/a			n/a	n/a			n/a	n/a			n/a	n/a			n/a	n/a			n/a	n/a
N17B12						4.64646	4.56488			-0.0815776	0.691703	no			n/a	n/a			n/a	n/a			n/a	n/a			n/a	n/a			n/a	n/a
N17C01						4.65816	4.86457	5.84966	7.38438	0.206413	0.336903	no		0.933468	5.13635e-05	yes	+	2.31825	0	yes	+	0.719869	0.00101738	yes	+	1.99572	0	yes	+	1.41455	4.74032e-10	yes	+
N17C02		No blast match							5.73876		n/a	n/a			n/a	n/a			n/a	n/a			n/a	n/a			n/a	n/a			n/a	n/a
N17C03											n/a	n/a			n/a	n/a			n/a	n/a			n/a	n/a			n/a	n/a			n/a	n/a
N17C04		ubiquitin [Arabidopsis thaliana]	AAB95252.1	1e-14		10.5503	10.8325	10.3869	10.4182	0.282221	0.131546	no		-0.421382	0.0801121	no		-0.539992	0.0139258	yes	-	-0.71079	0.00345608	yes	-	-0.938333	2.3932e-05	yes	-	-0.0888368	0.741084	no
N17C05						6.48359	6.08712	6.97217	6.9715	-0.396467	0.0314712	no		0.230551	0.256691	no		0.0799407	0.696009	no		0.619831	0.00124138	yes	+	0.360287	0.0624248	no		-0.120838	0.567781	no
N17C06						6.85612	7.24958	7.70965	9.13045	0.393462	0.040115	no		0.595494	0.00720685	yes	+	1.86636	0	yes	+	0.194846	0.375804	no		1.35677	4.60634e-10	yes	+	1.30063	1.03582e-07	yes	+
N17C07		1-aminocyclopropane-1-carboxylate oxidase [Hevea brasiliensis]	AAP41850.1	6e-10	P-07		6.03594	6.23708	8.78489		n/a	n/a			n/a	n/a			n/a	n/a		-0.0640795	0.747849	no		2.22486	0	yes	+	2.42765	0	yes	+
N17C08						6.55428	6.74739	6.63849	6.66369	0.193107	0.35221	no		-0.173826	0.373932	no		-0.298564	0.138974	no		-0.374119	0.071372	no		-0.607791	0.00440077	yes	-	-0.0949655	0.637757	no
N17C09						5.21261	5.3441	5.41817	5.54284	0.131491	0.546398	no		-0.0524705	0.820714	no		-0.0777408	0.715929	no		-0.191147	0.405892	no		-0.325351	0.124775	no		0.00450207	0.984095	no
N17C10						4.95481	5.26773	5.33132	4.94989	0.312923	0.150457	no		0.118479	0.609798	no		-0.412881	0.0148248	yes	-	-0.20163	0.381132	no		-0.841924	4.47568e-07	yes	-	-0.501587	0.0068065	yes	-
N17C11						4.58089					n/a	n/a			n/a	n/a			n/a	n/a			n/a	n/a			n/a	n/a			n/a	n/a
N17C12											n/a	n/a			n/a	n/a			n/a	n/a			n/a	n/a			n/a	n/a			n/a	n/a
N17D01		enolase [Ricinus communis] >gi|1169534|sp|P42896...	CAA82232.1	9e-40		8.82649	8.32325	8.67092	8.62638	-0.503243	0.0219462	no		-0.413603	0.0773042	no		-0.608082	0.0042522	yes	-	0.0824544	0.753477	no		-0.220959	0.364436	no		-0.164707	0.521237	no
N17D02						4.99893	6.53279	5.05547	5.46338	1.53386	1.04361e-14	yes	+	-0.20149	0.387734	no		0.0564843	0.787297	no		-1.74254	4.44089e-16	yes	-	-1.5935	0	yes	-	0.287747	0.198909	no
N17D03						7.52914	7.45324	8.43064	8.34671	-0.0759014	0.691949	no		0.643476	0.00573677	yes	+	0.409603	0.0544966	no		0.712191	0.00239291	yes	+	0.369384	0.0854466	no		-0.2041	0.418652	no
N17D04						8.93564	9.27297	8.94617	8.56315	0.337325	0.0847183	no		-0.247503	0.29626	no		-0.780463	0.00131745	yes	-	-0.592014	0.0160022	yes	-	-1.23391	9.34636e-07	yes	-	-0.503187	0.0773287	no
N17D05							4.5992	4.95497	5.01323		n/a	n/a			n/a	n/a			n/a	n/a		0.0905607	0.678074	no		-0.110059	0.479607	no		-0.0619128	0.749646	no
N17D06						5.29328	5.30858	5.99127	5.97899	0.0152959	0.938986	no		0.439961	0.0321859	no		0.277737	0.181903	no		0.417479	0.0222925	no		0.146321	0.430656	no		-0.132451	0.489468	no
N17D07						7.6695	9.24577	8.47504	9.15908	1.57627	6.40821e-13	yes	+	0.5475	0.0295938	no		1.0816	5.05841e-06	yes	+	-1.03596	1.65511e-05	yes	-	-0.610787	0.00668698	yes	-	0.563875	0.0281905	no
N17D08						6.80571	7.13852	7.3888	8.06984	0.33281	0.0810477	no		0.325065	0.128903	no		0.856163	5.80394e-05	yes	+	-0.0149312	0.943658	no		0.407232	0.0526107	no		0.56087	0.0154001	yes	+
N17D09						6.6955	6.98352	7.76275	7.6549	0.288015	0.128518	no		0.809216	0.000288856	yes	+	0.551428	0.00861892	yes	+	0.514015	0.0187986	yes	+	0.147293	0.472846	no		-0.228015	0.335386	no
N17D10						6.20403	6.02334	6.11409	5.82221	-0.180695	0.387241	no		-0.347976	0.106606	no		-0.789793	0.000250684	yes	-	-0.174466	0.332108	no		-0.725218	5.5735e-05	yes	-	-0.412045	0.0280983	no
N17D11											n/a	n/a			n/a	n/a			n/a	n/a			n/a	n/a			n/a	n/a			n/a	n/a
N17D12						6.78176	7.1863	7.90251	7.39291	0.404542	0.0344782	no		0.862718	0.00013343	yes	+	0.203184	0.327052	no		0.45099	0.0436284	no		-0.317478	0.121079	no		-0.629761	0.00797235	yes	-
N17E01						6.11178	6.51326	7.4724	7.48081	0.401475	0.0556522	no		1.10258	3.65812e-06	yes	+	0.961059	3.11414e-05	yes	+	0.693922	0.000841963	yes	+	0.443465	0.0260981	no		-0.111751	0.625536	no
N17E02						5.41668	6.88346	5.29046	5.4181	1.46678	8.88178e-16	yes	+	-0.384253	0.0749155	no		-0.406544	0.0307101	no		-1.85822	0	yes	-	-1.98944	0	yes	-	0.00748083	0.972935	no
N17E03						5.31314	5.05606	4.72008	5.02101	-0.257083	0.233925	no		-0.851087	0.000285099	yes	-	-0.700093	8.84901e-05	yes	-	-0.60119	0.00885967	yes	-	-0.55913	0.00116187	yes	-	0.180767	0.35378	no
N17E04						4.76827	6.60602	5.51877	5.43941	1.83775	0	yes	+	0.492471	0.0340904	no		0.263177	0.210333	no		-1.35247	1.51659e-10	yes	-	-1.69069	0	yes	-	-0.199522	0.364172	no
N17E05								5.1442	4.91918		n/a	n/a			n/a	n/a			n/a	n/a			n/a	n/a			n/a	n/a		-0.345179	0.0603552	no
N17E06									5.27032		n/a	n/a			n/a	n/a			n/a	n/a			n/a	n/a			n/a	n/a			n/a	n/a
N17E07	pPAL				pPAL	6.06808	7.62673	7.21705	8.58029	1.55865	1.77636e-15	yes	+	0.890934	2.24361e-05	yes	+	2.10424	0	yes	+	-0.674903	0.00134702	yes	-	0.429468	0.0483386	no		1.24308	6.91327e-08	yes	+
N17E08						6.92823	7.27186	7.36662	8.18223	0.343632	0.109331	no		0.180367	0.440787	no		0.84604	0.000303827	yes	+	-0.17045	0.421107	no		0.386289	0.0686278	no		0.695446	0.00268933	yes	+
N17E09								4.50767			n/a	n/a			n/a	n/a			n/a	n/a			n/a	n/a			n/a	n/a			n/a	n/a
N17E10						5.06152	5.26771	5.15966	5.4735	0.206196	0.342605	no		-0.159889	0.492108	no		0.00401243	0.984736	no		-0.37327	0.106358	no		-0.318303	0.125881	no		0.193673	0.387438	no
N17E11		expressed protein [Arabidopsis thaliana]	NP_190988.1	3e-06					5.04988		n/a	n/a			n/a	n/a			n/a	n/a			n/a	n/a			n/a	n/a			n/a	n/a
N17E12		putative protein [Arabidopsis thaliana] >gi|5725...	CAB79789.1	3e-17							n/a	n/a			n/a	n/a			n/a	n/a			n/a	n/a			n/a	n/a			n/a	n/a
N17F01		No blast match				5.50315	5.55534	5.81835	5.91363	0.0521826	0.813475	no		0.0571607	0.804372	no		0.00250955	0.990457	no		-0.00220778	0.992197	no		-0.165793	0.417013	no		-0.0248788	0.907725	no
N17F02						5.16027	6.76764	5.08448		1.60737	8.88178e-16	yes	+	-0.333818	0.152203	no			n/a	n/a		-1.94838	0	yes	-		n/a	n/a			n/a	n/a
N17F03						5.2671	6.82019	5.30562	5.57634	1.55309	0	yes	+	-0.219512	0.306223	no		-0.0987281	0.614333	no		-1.77979	2.22045e-16	yes	-	-1.76794	0	yes	-	0.150557	0.509289	no
N17F04						6.93067	7.18057	7.97024	7.63375	0.249891	0.190238	no		0.781535	0.000567077	yes	+	0.295108	0.15799	no		0.524458	0.0196475	yes	+	-0.0709029	0.731851	no		-0.456654	0.0575701	no
N17F05						11.3257	11.5454	11.0687	11.3783	0.219757	0.221226	no		-0.515018	0.029287	no		-0.355313	0.107795	no		-0.741961	0.00132803	yes	-	-0.69119	0.00133505	yes	-	0.189477	0.473807	no
N17F06						7.55283	7.1536	7.29679	6.82015	-0.399227	0.0343734	no		-0.514069	0.0141989	yes	-	-1.14065	1.20957e-08	yes	-	-0.122027	0.559185	no		-0.857544	1.70875e-05	yes	-	-0.59681	0.00651147	yes	-
N17F07						7.49525	6.92796	7.27988	6.84019	-0.567282	0.00233776	yes	-	-0.473402	0.0237106	no		-1.06303	1.14343e-07	yes	-	0.0866943	0.674217	no		-0.611864	0.001925	yes	-	-0.559852	0.0105967	yes	-
N17F08		3-deoxy-D-arabino-heptulosonate 7-phosphate synthase [Morinda citrifolia]	CAA75092.1	2e-19	P-56		5.48869	5.83913	8.04209		n/a	n/a			n/a	n/a			n/a	n/a		0.0852226	0.705791	no		2.02931	0	yes	+	2.08279	0	yes	+
N17F09		sinapyl alcohol dehydrogenase-like protein [Popul...	AAW45741.1	9e-19		7.346	7.91364	8.8408	9.14074	0.567642	0.00366585	yes	+	1.23677	2.11195e-07	yes	+	1.38678	2.03367e-10	yes	+	0.661943	0.00627021	yes	+	0.703014	0.00156291	yes	+	0.179778	0.490706	no
N17F10						9.08447	9.47575	8.72504	8.70568	0.391279	0.0450069	no		-0.617464	0.00847707	yes	-	-0.786759	0.000220438	yes	-	-1.01593	2.9668e-05	yes	-	-1.29416	6.03903e-09	yes	-	-0.139522	0.588301	no
N17F11									5.05922		n/a	n/a			n/a	n/a			n/a	n/a			n/a	n/a			n/a	n/a			n/a	n/a
N17F12						5.94658	6.56109	7.56102	8.56234	0.614507	0.00268381	yes	+	1.35641	5.36553e-10	yes	+	2.20779	0	yes	+	0.734715	0.00126565	yes	+	1.47717	6.28406e-11	yes	+	0.881157	0.00022067	yes	+
N17G01		transcription factor bZIP, ABA-responsive element-binding protein / abscisic acid responsive elements-binding factor (ABRE) [Arabidopsis thaliana]	NP_564551.1	5e-15		6.19404	6.19512	5.7449	5.84792	0.00108644	0.996164	no		-0.707167	0.0030443	yes	-	-0.75408	0.00048759	yes	-	-0.715439	0.00141014	yes	-	-0.871287	1.32834e-05	yes	-	-0.017141	0.936238	no
N17G02	pACO				pACO		6.06179	6.52179	8.74113		n/a	n/a			n/a	n/a			n/a	n/a		0.194782	0.333388	no		2.15525	0	yes	+	2.09917	0	yes	+
N17G03		PQ-loop repeat family protein / transmembrane family protein [Arabidopsis thaliana] (Cystinosin homolog)	NP_198883.1	2e-33	P-04	5.29635	6.85965	5.46372	6.07896	1.5633	1.02141e-14	yes	+	-0.0906568	0.695659	no		0.374636	0.105931	no		-1.66114	7.99361e-15	yes	-	-1.30479	1.05552e-09	yes	-	0.495066	0.0408995	no
N17G04		ACC oxidase [Carica papaya]	AAK57516.1	1e-14	P-07		5.25023	5.9605	7.86692		n/a	n/a			n/a	n/a			n/a	n/a		0.445049	0.0466198	no		2.0926	0	yes	+	1.78626	7.32747e-15	yes	+
N17G05						6.15569	5.68145	6.31765	6.28386	-0.474237	0.0208274	no		-0.0960662	0.617179	no		-0.279794	0.159637	no		0.370985	0.0655534	no		0.0783233	0.706411	no		-0.153955	0.43005	no
N17G06-2		No blast match			P-03 / P-55	6.9975	8.44892	6.95817	8.90931	1.45142	2.83107e-13	yes	+	-0.297361	0.139466	no		1.50384	5.0393e-12	yes	+	-1.75596	0	yes	-	-0.063701	0.775385	no		1.83097	4.44089e-16	yes	+
N17G07								4.57478			n/a	n/a			n/a	n/a			n/a	n/a			n/a	n/a			n/a	n/a			n/a	n/a
N17G08						5.99873	6.14415	5.58474	6.10131	0.145422	0.473207	no		-0.67202	0.00211454	yes	-	-0.305384	0.165366	no		-0.824628	0.000259339	yes	-	-0.566926	0.0125858	yes	-	0.396409	0.100691	no
N17G09								4.29565			n/a	n/a			n/a	n/a			n/a	n/a			n/a	n/a			n/a	n/a			n/a	n/a
N17G10						4.94373	5.39632	5.30545	5.1566	0.452582	0.0380654	no		0.103684	0.655452	no		-0.1951	0.302866	no		-0.356084	0.122989	no		-0.763802	4.637e-05	yes	-	-0.269011	0.186911	no
N17G11	pBS/KS				pBS/SK						n/a	n/a			n/a	n/a			n/a	n/a			n/a	n/a			n/a	n/a			n/a	n/a
N17G12						6.54306	6.58834	6.46642	6.20184	0.0452785	0.82578	no		-0.334679	0.120233	no		-0.749194	0.000738868	yes	-	-0.387143	0.0846842	no		-0.910593	8.01822e-05	yes	-	-0.384743	0.108272	no
N17H01											n/a	n/a			n/a	n/a			n/a	n/a			n/a	n/a			n/a	n/a			n/a	n/a
N17H02						7.33683	8.12512	7.08889	6.86756	0.788288	6.04078e-05	yes	+	-0.505973	0.0286066	no		-0.877237	0.000112372	yes	-	-1.30145	3.51346e-08	yes	-	-1.78164	1.64313e-14	yes	-	-0.341491	0.192566	no
N17H03						5.08814	5.0588	5.59779		-0.0293471	0.891374	no		0.251612	0.225783	no			n/a	n/a		0.273773	0.178424	no			n/a	n/a			n/a	n/a
N17H04		benzodiazepine receptor-related [Arabidopsis thaliana]	NP_566110.1	2e-16		8.11319	5.71239	7.66366	7.16594	-2.4008	0	yes	-	-0.707564	0.00115516	yes	-	-1.35522	3.29124e-09	yes	-	1.68605	2.06724e-13	yes	+	0.929463	0.000110072	yes	+	-0.61788	0.0153109	yes	-
N17H05						5.60514	6.00679	6.53105	7.34444	0.401652	0.043963	no		0.667882	0.000436268	yes	+	1.33134	6.59817e-11	yes	+	0.259045	0.198711	no		0.813566	0.000152101	yes	+	0.693227	0.000765691	yes	+
N17H06						5.8793	6.04462		5.61701	0.165315	0.365863	no			n/a	n/a		-0.670266	0.00102477	yes	-		n/a	n/a		-0.951701	9.69181e-07	yes	-		n/a	n/a
N17H07						5.12419					n/a	n/a			n/a	n/a			n/a	n/a			n/a	n/a			n/a	n/a			n/a	n/a
N17H08		FAD-binding domain-containing protein [Arabidopsis thaliana] (berberine bridge enzyme; reticuline oxidase-like protein)	NP_199254.1	0.002	P-03						n/a	n/a			n/a	n/a			n/a	n/a			n/a	n/a			n/a	n/a			n/a	n/a
N17H09						5.72032	6.03259	6.18938		0.312272	0.159616	no		0.21103	0.361629	no			n/a	n/a		-0.108428	0.622446	no			n/a	n/a			n/a	n/a
N17H10						6.16631	6.78641	6.64916	6.08305	0.620103	0.00292284	yes	+	0.224824	0.304733	no		-0.491222	0.0126401	yes	-	-0.402465	0.0802329	no		-1.22745	4.39769e-09	yes	-	-0.686274	0.00179377	yes	-
N17H11		No blast match			P-53	11.6395	11.5667	10.2392	10.5282	-0.0728351	0.685954	no		-1.65831	8.24518e-12	yes	-	-1.51927	6.66533e-12	yes	-	-1.59266	1.73022e-11	yes	-	-1.56255	3.51053e-13	yes	-	0.168813	0.530931	no
N17H12						6.14426	6.12804	5.82705	5.12505	-0.016226	0.942693	no		-0.575247	0.0154484	yes	-	-1.42718	7.26308e-13	yes	-	-0.566207	0.0111154	yes	-	-1.52708	0	yes	-	-0.822163	2.68951e-05	yes	-

## Sheet: Legend and Notes
COLUMN	Definition
Macroarray ID	Label of the spot on the 48x32 Macrroarray membranes (see notes 1 and 2)
Controls	Position of internal controls for macroarray design and construction (see note 3)
Best BlastX match	Description of the best BlastX match sequence. Non-sequenced spots are blank
Match Acc No	Gene Bank Accession number of best BlastX match sequence. Non-sequenced spots are blank
E-value	Expect value
Contig	Contig number (from P-01 to P-62, as well as controls) (see note 4)
Log2[treatment]	Log2 of the signal intensity after processing (see main text for macroarray analyses). Blanks indicate signal below background or quality criteria
Log2([treatment_1]/[treatment_2])	Log2 of the comparison between two treatments
p-value	p (2-tailed) value of the probability associated with differential expression (under the null hypothesis of no difference)
Significance	Significance refers to whether the p (2-tailed) values are considered significant. n/a indicates not analyzed
Expr.	Reflects either induction (+) or repression (-) for each comparison.
NOTES
(1)	Identification code is: N[2-17:plate number][A-H: row letter][1-12: column number]
(2)	Spots from concatemer clones are indicated by a suffix (-[number]) indicating the number of n-mers (ee also Supplemental Table 1)
(3)	pAT	Clone from an acetyltransferase [Citrus] (Sánchez-Ballesta et al., unpublished)
	N01D08	Clone from RindPdigS library that was confirmed as differential by Northern assay (I/W) prior to Macroarray spotting
	N01H04	Clone from RindPdigS library that was confirmed as differential by Northern assay (I/W) prior to Macroarray spotting
	no DNA	no DNA Control
	pACO	Clone from an ACC oxidase (ACO) [Citrus] (Marcos et al., 2005, Journal of Experimental Botany 56: 2183–2193)
	pACS	Clone from an ACC synthase (ACS) [Citrus] (Marcos et al., 2005, Journal of Experimental Botany 56: 2183–2193)
	pBS/KS	Plasmid DNA with no insert
	pC6	Clone from an unrelated human cDNA (unpublished)
	pGLU	Clone from an Acidic class III beta-1,3-glucanase (GLU) [Citrus] (Sánchez-Ballesta et al., 2006, Postharvest Biology and Technology 40: 133–140)
	pLEA	Clone from a Late Embryogenesis Abundant protein [Citrus] (Sánchez-Ballesta et al., 2004, Journal of Agricultural and Food Chemistry 52: 1950–1957)
	pLTP	Clone from a Lipid Transfer Protein (LTP) [Citrus] (Sánchez-Ballesta et al., unpublished)
	pPAL	Clone from a Phenyl alanine ammonia-lyase (PAL) [Citrus] (Sánchez-Ballesta et al., 2000, Journal of Agricultural and Food Chemistry 48: 2726–2731)
(4)	Spots from concatemer clones that contain sequences from more than one contig are indicated
