# Supplementary material for: A transcriptomic approach highlights induction of secondary metabolism in citrus fruit in response to Penicillium digitatum infection
Source: BMC Plant Biol. 2010 Aug 31;10:194. doi: 10.1186/1471-2229-10-194 (PMC2956543; doi:10.1186/1471-2229-10-194)
Supplement: Additional file 2 — Sequence annotation of RindPdigS clones. [file 1471-2229-10-194-S2.XLS]

## Sheet: RindPdigS ESTs
EST ID	Macroarray ID	Acc No	Length	Contig	Best BlastX match	Match Acc No	E-value	Ident. (%)	Ident. Ratio	Simil. (%)
N02A01	N02A01	FC921755	301		Dihydroxy-2-butanone kinase, 3,4-dihydroxy-2-butanone kinase, putative -tomato (dihydroxyacetone kinase)	O04059	2e-45	91	91/100	96
N02A11	N02A11	GR312978	194		No blast match
N02B04	N02B04	GR312940	377		Sulfate adenylyltransferase 1 / ATP-sulfurylase 1 (APS1) [Arabidopsis thaliana]	NP_188929.1	8e-60	90	113/125	93
N02B09	N02B09	FC921961	229		No blast match
N02B12	N02B12	FC921941	232		No blast match
N02C06	N02C06	FC921756	231	P-17	Deoxyxylulose 5-phosphate synthase, 1-deoxyxylulose 5-phosphate synthase [Catharanthus roseus]	CAA09804.2	3e-35	88	67/76	97
N02C09	N02C09	FC921962	154		No blast match
N02D01	N02D01	FC921757	232	P-34	Transporter-related [Arabidopsis thaliana]	NP_564133.1	9e-29	88	64/72	93
N02E01	N02E01	FC921758	330		Protease, putative serine protease-like protein [Oryza sativa	AAO72617.1	2e-43	72	78/108	86
N02E04	N02E04	FC921963	212		No blast match
N02F01	N02F01	FC921759	272	P-28	Ferrochelatase II, chloroplast precursor (Protoheme ferro-lyase) (Heme synthetase) [Cucumis sativus]	P42044	2e-40	89	80/89	94
N02G03	N02G03	FC921760	337	P-22	Expressed protein [Arabidopsis thaliana]	NP_564751.1	6e-10	70	28/40	90
N02G10	N02G10	FC921761	230		Calcineurin-like phosphoesterase family protein [Arabidopsis thaliana]	NP_194031.1	3e-39	88	67/76	94
N02H01	N02H01	FC921762	184	P-02	No blast match
N03A02	N03A02	FC921763	338		Xylosidase, beta-1,4-xylosidase [imported] - Arabidopsis thaliana	T52390	2e-05	38	33/86	54
N03A03	N03A03	FC921764	331	P-15	Ribosomal Protein S5, 40S [Aspergillus nidulans]	EAA65673.1	1e-21	85	55/64	89
N03A04	N03A04	FC921765	223	P-01	3-deoxy-D-arabino-heptulosonate 7-phosphate synthase [Vitis vinifera]	AAN77866.1	3e-26	100	57/57	100
N03A05	N03A05	FC921766	359	P-21	P0468B07.6 [Oryza sativa (japonica cultivar-gro...	NP_915910.1	7e-06	45	28/62	64
N03A07	N03A07	FC921921	250	P-16	pleiotropic drug resistance like protein [Nicotiana tabacum] (PDR-type ABC transporter)	BAB92011.1	1e-13	50	39/77	54
N03A08	N03A08	FC921767	235	P-33	deetiolated 1-like protein [Capsicum annuum]	AAP31020.1	3e-32	89	66/74	93
N03A11	N03A11	FC921949	278	P-10	embryo-abundant protein-related [Arabidopsis thaliana]	NP_181669.1	9e-23	72	53/73	83
N03B01	N03B01	FC921964	186	P-19	beta-carotene hydroxylase [Citrus sinensis]	AAT48741.1	3e-26	95	59/62	95
N03B04	N03B04	FC921768	324		Elongation Factor 1-alpha, EF-1 alpha [Oryza sativa]	BAA23657.1	4e-41	98	82/83	100
N03B05	N03B05	FC921769	223	P-01	3-deoxy-D-arabino-heptulosonate 7-phosphate synthase [Vitis vinifera]	AAN77866.1	3e-23	91	53/58	91
N03B06	N03B06	FC921965	184	P-25	No blast match
N03B09	N03B09	FC921770	181	P-02	No blast match
N03B10	N03B10	FC921771	344		3-deoxy-D-arabino-heptulosonate y-phosphate synthase	AAA32784.1	4e-13	55	36/65	73
N03B12	N03B12	FC921966	359		single domain cyclophilin type peptidyl-prolyl cis-trans isomerase [Arabidopsis thaliana]	AAS75305.1	8e-44	90	81/90	93
N03C06	N03C06	FC921772	264		Harpin-induced protein-related / HIN1-related / harpin-responsive protein-related [Arabidopsis thaliana]	NP_198513.1	3e-06	55	25/45	68
N03C07	N03C07	FC921773	371		No blast match
N03C08	N03C08	FC921774	329		transcription factor, basal transcription factor complex subunit-related [Arabidopsis thaliana]	NP_564050.1	7e-38	75	71/94	87
N03D01	N03D01	FC921775	264		esterase/lipase/thioesterase family protein [Arabidopsis thaliana]	NP_566220.1	5e-37	83	72/86	93
N03D06	N03D06	FC921967	299	P-04	Cystinosin homolog	P57758	3e-34	69	69/99	83
N03D08	N03D08	FC921968	327		No blast match
N03D10	N03D10	FC921776	231	P-05	No blast match
N03D11	N03D11	GR312959	399	P-11	No blast match
N03E03	N03E03	GR312979	224		aquaporin PIP2.1 (Plasma membrane intrinsic protein 2a) (PIP2a) [Arabidopsis thaliana]	P43286	7e-20	98	49/50	98
N03E06	N03E06	FC921777	210	P-35	oxidoreductase, 2OG-Fe(II) oxygenase family protein [Arabidopsis thaliana] (putative ethylene-forming dioxygenase)	NP_197540.1	8e-20	59	41/69	85
N03E09	N03E09	FC921878	183	P-02	No blast match
N03E12	N03E12	FC921923	297	P-14	cyclase family protein [Arabidopsis thaliana]	NP_567957.1	1e-33	67	65/96	84
N03F01	N03F01	FC921778	250	P-16	pleiotropic drug resistance like protein [Nicotiana tabacum] (PDR-type ABC transporter)	BAB92011.1	2e-15	70	54/77	77
N03F06	N03F06	FC921779	223	P-01	3-deoxy-D-arabino-heptulosonate 7-phosphate synthase [Vitis vinifera]	AAN77866.1	3e-26	100	57/57	100
N03G04	N03G04	FC921780	286		Expansin 1, EXP1 [Actinidia deliciosa]	AAR10411.1	1e-41	76	73/95	85
N03G07	N03G07	GR312941	120	P-41	No blast match
N03G09	N03G09	FC921781	142		pyruvate kinase, putative [Arabidopsis thaliana...	NP_566976.1	5e-14	78	36/46	89
N03H01	N03H01	FC921969	395		lipoxygenase [Citrus jambhiri]	BAB84352.1	2e-46	78	89/114	80
N03H02	N03H02	FC921970	429		putative membrane protein [Solanum tuberosum]	CAC37358.1	6e-33	52	75/143	63
N03H04	N03H04	FC921782	332	P-06	ABC transporter family protein [Arabidopsis thaliana] (TPA: PDR6 ABC transporter)	NP_181179.2	1e-19	51	42/82	71
N03H05	N03H05	GR312942	93	P-20	No blast match
N03H08	N03H08	FC921951	223	P-01	3-deoxy-D-arabino-heptulosonate 7-phosphate synthase [Vitis vinifera]	AAN77866.1	9e-26	98	56/57	98
N03H09	N03H09	FC921942	144		No blast match
N03H10	N03H10	FC921971	371	P-42	60S ribosomal protein L13 [Arabidopsis thaliana]...	BAB10063.1	1e-46	88	92/104	94
N03H12	N03H12	FC921924	180		nodulin family protein [Arabidopsis thaliana]	NP_180379.1	6e-13	79	47/59	93
N04A01	N04A01	FC921783	272	P-32	dehydrogenase, short-chain dehydrogenase Tic32 [Pisum sativum]	AAS38575.1	3e-33	79	66/83	89
N04A04	N04A04	GR312960	182	P-46	stellacyanin-like protein caslp1 precursor [Capsicum annuum]	AAG01535.1	4e-15	60	36/60	73
N04A07	N04A07	FC921784	431	P-12	isocitrate dehydrogenase, NAD-dependent isocitrate dehydrogenase [Nicotiana tabacum]	CAA74776.1	1e-46	75	90/120	86
N04A09	N04A09	FC921785	184	P-02	No blast match
N04A12	N04A12	GR312980	416	P-58	Pectinesterase-2 precursor (Pectin methylesterase) (PE) [Citrus sinensis]	O04887	7e-47	98	88/89	100
N04B12	N04B12	FC921972	363	P-60	aldehyde-lyase [Arabidopsis thaliana]NP_849614.1	AAM63785.1	6e-30	68	82/120	82
N04C03	N04C03	FC921786	172	P-03	FAD-binding domain-containing protein [Arabidopsis thaliana] (berberine bridge enzyme; FAD-linked oxidoreductase)	NP_181025.1	1e-08	50	28/55	69
N04C07	N04C07	FC921973	223	P-01	3-deoxy-D-arabino-heptulosonate 7-phosphate synthase [Vitis vinifera]	AAN77866.1	6e-26	100	57/57	100
N04C08	N04C08	FC921787	172	P-03	FAD-binding domain-containing protein [Arabidopsis thaliana] (berberine bridge enzyme; FAD-linked oxidoreductase)	NP_199254.1	6e-08	44	25/56	69
N04D08	N04D08	FC921788	386	P-43	Cytochrome P450 79A1 (Tyrosine N-monooxygen...	Q43135	6e-25	59	65/110	72
N04D11	N04D11	FC921789	245	P-10	embryo-abundant protein EMB [Pisum sativum]	AAM19356.1	3e-24	70	56/79	79
N04D12	N04D12	FC921925	468		nectarin 5 [Nicotiana langsdorffii x x Nicotiana sanderae] (probable berberine bridge enzyme; putative FAD-linked oxidoreductase)	AAP30841.1	3e-30	44	69/156	66
N04E12	N04E12	FC921943	223	P-01	3-deoxy-D-arabino-heptulosonate 7-phosphate synthase [Vitis vinifera]	AAN77866.1	3e-26	100	57/57	100
N04F02	N04F02	FC921790	231		ADP/ATP carrier protein [Penicillium chrysogenum]	BAC82547.1	7e-29	79	61/77	79
N04F12	N04F12	FC921926	233		expressed protein [Arabidopsis thaliana]	NP_180894.1	9e-13	59	35/59	74
N04G08	N04G08	FC921791	411		Caffeic acid 3-O-methyltransferase 1 (S-adenosysl-L-methionine:caffeic acid 3-O-methyltransferase 1) (COMT-1) (CAOMT-1) [Populus tremuloides] (lignin-bispecific O-methyltransferase; lignin bispecific acid/5-hydroxyferulic acid methyltransferase)	Q00763	2e-41	71	50/70	84
N04G09	N04G09	FC921792	376	P-12	isocitrate dehydrogenase, NAD-dependent isocitrate dehydrogenase [Nicotiana tabacum]	CAA74776.1	4e-48	76	92/121	88
N04G10	N04G10	FC921975	145		No blast match
N04H03	N04H03	FC921793	214		Smg-4/UPF3 family protein [Arabidopsis thaliana...	NP_174660.2	3e-15	60	42/70	70
N04H04	N04H04	FC921794	251	P-50	cytochrome P450, probable , hypersensitivity-related [Nicotiana tabacum] (elicitor-inducible cytochrome P450; flavonoid 3'-hydroxylase)	T03275	4e-22	78	63/80	87
N04H07	N04H07	FC921795	392	P-29	protein kinase AtSIK [Arabidopsis thaliana]	AAK01950.1	2e-48	74	76/102	88
N04H12-1	N04H12-2	GR312981	363	P-60	aldehyde-lyase [Arabidopsis thaliana]	NP_849614.1	8e-32	70	85/120	85
N04H12-2	N04H12-2	GR312981	268	P-59	LHT1; amino acid permease [Arabidopsis thaliana]	NP_851109.1	4e-33	88	68/77	92
N05A01	N05A01	FC921796	181	P-02	No blast match
N05A04	N05A04	FC921797	224	P-18	hypothetical protein AN7411.2 [Aspergillus nidulans]	EAA61782.1	2e-28	77	56/72	91
N05A09	N05A09	FC921927	172	P-03	FAD-binding domain-containing protein [Arabidopsis thaliana] (berberine bridge enzyme; FAD-linked oxidoreductase)	NP_181025.1	1e-08	50	28/55	69
N05A10	N05A10	FC921928	220		proline dehydrogenase [Glycine max] (CIG1; osmotic stress-induced proline dehydrogenase)	AAR86686.1	7e-13	76	35/46	86
N05B06	N05B06	FC921976	459		No blast match
N05B12-1	N05B12-2	GR312954	308		ADP,ATP carrier protein 1, mitochondrial precursor (ADP/ATP translocase 1) (Adenine nucleotide translocator 1) (ANT1) [Gossypium hirsutum]	O22342	9e-44	89	91/102	92
N05B12-2	N05B12-2	GR312954	416	P-58	Pectinesterase 2.1 precursor (Pectin methylesterase) (PE) [Citrus sinensis]	O04887	2e-47	98	88/89	98
N05C03	N05C03	FC921977	322	P-44	unknown protein [Oryza sativa (japonica cultiva...	XP_479158.1	4e-13	43	43/100	56
N05C12	N05C12	FC921978	371		RAD23 protein [Lycopersicon esculentum]	CAB51544.1	2e-15	86	40/46	95
N05D04	N05D04	FC921979	398	P-19	beta-carotene hydroxylase [Citrus unshiu]	AAG33636.1	4e-70	98	130/132	98
N05D06	N05D06	FC921798	510	P-08	ACC oxidase [Citrus sinensis]	AAG49361.1	2e-60	98	112/114	98
N05D11	N05D11	FC921980	446		SULTR3;1 (SULFATE TRANSPORTER 1); sulfate porter/ sulfate transporter [Arabidopsis thaliana]	NP_190758.1	2e-67	84	125/148	95
N05D12	N05D12	FC921929	286		cytochrome P450 82C1 - soybean (elicitor-inducible cytochrome P450)	T05942	4e-26	62	54/87	79
N05E05	N05E05	FC921799	327	P-15	Ribosomal Protein S5, 40S [Aspergillus nidulans]	EAA65673.1	4e-28	91	65/71	95
N05E12	N05E12	FC921930	318		zinc finger (C3HC4-type RING finger) family protein [Arabidopsis thaliana]	NP_188230.1	3e-40	80	85/105	88
N05F01	N05F01	FC921800	186		No blast match
N05F05	N05F05	FC921801	224		cytochrome P450 [Citrus sinensis]	AAL24049.1	1e-16	60	45/74	78
N05G04	N05G04	FC921981	175	P-45	No blast match
N05G07	N05G07	FC921802	177		collagenase, putative pM5 collagenase [Oryza sativa] (probable gluconolactonase [imported] Sinorhizobium meliloti (strain 1021) magaplasmid pSymA)	NP_914080.1	2e-13	63	35/55	81
N05H06	N05H06	FC921803	210	P-35	oxidoreductase, 2OG-Fe(II) oxygenase family protein [Arabidopsis thaliana] (putative ethylene-forming dioxygenase)	NP_197540.1	8e-20	59	41/69	85
N05H09	N05H09	FC921804	301	P-24	protein kinase, leucine-rich repeat transmembrane protein kinase, putative [Arabidopsis thaliana]	NP_174039.1	2e-06	73	22/30	90
N06A01	N06A01	FC921982	248		60S acidic ribosomal protein PO [Euphorbia esul317a]	AAF34767.1	3e-21	76	50/65	86
N06A04	N06A04	FC921805	148		No blast match
N06A05	N06A05	FC921806	224		xyloglucan:xyloglucosyl transferase, putative / xyloglucan endotransglycosylase, putative / endo-xyloglucan transferase, putative [Arabidopsis thaliana]	NP_193634.1	2e-11	65	30/46	86
N06B04-1	N06B04-2	FC921807	242		F-box family protein [Arabidopsis thaliana]	NP_567185.1	1e-15	67	39/58	75
N06B04-2	N06B04-2	FC921807	303		No blast match
N06B09	N06B09	GR312982	184	P-02	No blast match
N06C05	N06C05	GR312943	242	P-09	hypothetical protein AN0433.2 [Aspergillus nidulans] (ribosomal protein L18)	EAA66532.1	9e-32	86	69/80	91
N06D09	N06D09	FC921808	446		aspartate aminotransferase [Arabidopsis thaliana]	CAA56932.1	8e-63	82	121/147	91
N06D12	N06D12	FC921983	260		10-hydroxygeraniol oxidoreductase [Camptotheca ac...	AAQ20892.1	8e-28	84	73/86	93
N06E02	N06E02	FC921984	218		phenylalanine-ammonia lyase [Citrus clementina x...	CAB42793.1	6e-25	98	54/55	98
N06E04	N06E04	GR312983	229		polygalacturonase [Penicillium digitatum]	BAA77297.1	5e-22	95	71/74	97
N06E08	N06E08	FC921809	505		peroxisomal membrane protein [Penicillium citrinum]	AAD42074.1	3e-27	63	63/99	70
N06E10	N06E10	FC921931	172	P-03	FAD-binding domain-containing protein [Arabidopsis thaliana] (berberine bridge enzyme; FAD-linked oxidoreductase)	NP_181025.1	3e-08	50	28/55	69
N06F03	N06F03	FC921810	297	P-14	cyclase family protein [Arabidopsis thaliana]	NP_567957.1	1e-33	67	65/96	84
N06F09	N06F09	FC921986	425		phosphate/phosphoenolpyruvate translocator [Arabidopsis thaliana]	AAF63704.1	1e-58	79	110/139	92
N06G03	N06G03	FC921811	280		No blast match
N06G07	N06G07	FC921987	388	P-46	dicyanin [Lycopersicon esculentum]	AAF66242.1	2e-32	57	60/105	77
N06H03	N06H03	FC921988	388	P-46	dicyanin [Lycopersicon esculentum]	AAF66242.1	3e-33	58	61/105	78
N06H07	N06H07	FC921989	306		SRG3 (SENESCENCE-RELATED GENE 3); glycerophosphodiester phosphodiesterase [Arabidopsis thaliana]	NP_566159.1	5e-08	54	34/62	66
N06H09	N06H09	FC921812	234	P-34	transporter-related [Arabidopsis thaliana]	NP_199057.1	3e-11	69	34/49	75
N06H10	N06H10	FC921813	334	P-14	cyclase family protein [Arabidopsis thaliana]	NP_567957.1	2e-37	65	71/109	82
N07A04	N07A04	FC921814	302	P-49	guanine nucleotide exchange family protein [Arabidopsis thaliana]	NP_191645.1	2e-23	59	62/105	68
N07B04	N07B04	FC921952	236		MADS-box, SEPALLATA3-like MADS-box [Syringa vulgaris]	AAP83410.1	4e-34	93	73/78	98
N07B09	N07B09	FC921816	284		expressed protein [Arabidopsis thaliana]	NP_565660.1	2e-13	50	48/95	63
N07B12	N07B12	FC921990	280		No blast match
N07C02	N07C02	FC921817	198	P-47	No blast match
N07C10	N07C10	FC921991	310		putative glutamate receptor [Arabidopsis thalian...	CAB63012.1	6e-30	73	60/82	84
N07C12	N07C12	FC921932	122		acetyl-CoA:benzylalcohol acetyltranferase [Clarkia concinna]	AAF04782.1	0.0007	50	18/37	70
N07D01	N07D01	FC921818	302		Hypothetical protein [Oryza sativa	AAN06846.1	0.04	27	38/84	45
N07D02	N07D02	GR312976	120		putative cinnamoyl-CoA reductase [Oryza sativa (japonica cultivar-group)]	NP_922868.1	9e-08	65	25/38	81
N07D06	N07D06	FC921819	366	P-13	UDP-sugar transporter-related [Arabidopsis thal...	NP_194954.1	2e-09	40	44/109	57
N07D10	N07D10	GR312961	271	P-59	lysine and histidine specific transporter [Arabidopsis thaliana]	AAC49885.1	5e-40	88	79/89	93
N07D12	N07D12	FC921944	154	P-39	No blast match
N07E04	N07E04	FC921992	258	P-47	No blast match
N07E06	N07E06	FC921933	517		dehydration-responsive protein, putative [Arabidopsis thaliana]	NP_174468.1	4e-83	81	140/171	92
N07E08	N07E08	GR312944	94	P-40	No blast match
N07E09	N07E09	FC921820	367	P-13	UDP-sugar transporter-related [Arabidopsis thaliana]	NP_194954.1	7e-08	41	41/99	54
N07F01	N07F01	FC921821	235	P-33	deetiolated 1-like protein [Capsicum annuum]	AAP31020.1	3e-32	89	66/74	93
N07F03-1	N07F03-3	FC921822	223		galactosyltransferase family protein [Arabidopsis thaliana]	NP_174032.2	3e-17	81	36/44	90
N07F03-2	N07F03-3	FC921822	344		acyl carrier family protein / ACP family protein [Arabidopsis thaliana] (acyl carrier protein, mitochondrial precursor (ACP) NADH-ubiquinone oxidoreductase)	NP_176708.1	4e-36	76	78/102	84
N07F03-3	N07F03-3	FC921822	395	P-12	isocitrate dehydrogenase, NAD-dependent isocitrate dehydrogenase [Nicotiana tabacum]	CAA74776.1	8e-30	61	69/112	69
N07G08	N07G08	GR312945	99		No blast match
N07G10	N07G10	FC921823	184	P-02	No blast match
N07H05	N07H05	GR312946	190	P-02	No blast match
N07H06	N07H06	FC921824	388		adenylate kinase family protein [Arabidopsis thaliana]	NP_181262.1	0.09	93	14/15	100
N07H08	N07H08	FC921993	279		No blast match
N07H09	N07H09	GR312947	102		No blast match
N07H12	N07H12	FC921825	216	P-48	geraniol 10-hydroxylase [Catharanthus roseus] (putative ripening-related P-450 enzyme)	CAC80883.1	0.0001	49	25/51	76
N08A02-1	N08A02-2	GR312955	206		invertase/pectin methylesterase inhibitor family protein [Arabidopsis thaliana]	NP_192976.1	5e-08	60	25/41	87
N08A02-2	N08A02-2	GR312955	454		GTP-binding nuclear protein RAN1 -tomato	P38546	2e-85	98	146/148	100
N08A07	N08A07	FC921934	224	P-18	hypothetical protein AN7411.2 [Aspergillus nidulans]	EAA61782.1	2e-28	77	56/72	91
N08B04	N08B04	FC921826	231	P-05	No blast match
N08B06	N08B06	FC921994	235		Aminomethyltransferase, mitochondrial precursor (Glycine cleavage system T protein) (GCVT)	O23936	3e-29	77	57/74	90
N08B07	N08B07	FC921995	346		No blast match
N08B12	N08B12	FC921996	244	P-09	Ribosomal L18ae protein family [Aspergillus fumigatus Af293]	EAL88163.1	1e-22	81	52/64	89
N08C04	N08C04	FC921827	231	P-05	No blast match
N08C07	N08C07	FC921828	306		phragmoplastin 5 - soybean (GTP-binding protein; dynamin-like protein)	S63668	5e-40	81	83/102	84
N08C08-1	N08C08-2	FC921997	360		1-acylglycerol-3-phosphate O-acyltransferase/ acyltransferase [Arabidopsis thaliana]	NP_181346.1	6e-54	86	103/119	94
N08C08-2	N08C08-2	FC921997	334	P-14	hypothetical protein [Oryza sativa (japonica cu...	XP_481575.1	6e-39	70	77/110	82
N08C11	N08C11	GR312984	324		chloroplast ribosomal protein L1 [Pisum sativum]	CAA58020.1	2e-50	90	102/108	94
N08D01	N08D01	FC921829	272	P-20	expressed protein [Arabidopsis thaliana] (PGPS/D12 [Petunia x hybrida])	NP_680337.2	4e-18	48	40/83	66
N08D07	N08D07	FC921830	155	P-39	No blast match
N08D12	N08D12	FC921998	302		unknown [Solanum tuberosum]	ABA81879.1	1e-07	53	34/64	64
N08E02	N08E02	FC921831	236		esterase/lipase/thioesterase family protein [Arabidopsis thaliana]	NP_566220.1	0.04	61	19/31	67
N08E10-1	N08E10-2	FC921832	184	P-25	No blast match
N08E10-2	N08E10-2	FC921832	397	P-57	sinapyl alcohol dehydrogenase, putative [Populus tremula x Populus tremuloides] (cinnamyl-alcohol dehydrogenase [Medicago sativa]; NAD-dependent mannitol dehydrogenase; alcohol NADP+ oxidoreductase)	AAM95578.1	8e-46	68	91/132	81
N08F02	N08F02	FC921833	336		tropinone reductase, probable [imported] - Arabidopsis thaliana (short-chain dehydrogenase/reductase (SDR) family protein;	C84693	2e-21	71	50/70	80
N08F03	N08F03	FC921834	232	P-17	Deoxyxylulose 5-phosphate synthase, 1-deoxyxylulose 5-phosphate synthase [Catharanthus roseus]	CAA09804.2	2e-30	83	50/60	91
N08F12	N08F12	FC921935	257	P-32	dehydrogenase, short-chain dehydrogenase Tic32 [Pisum sativum]	AAS38575.1	3e-32	78	65/83	87
N08G01	N08G01	FC921835	323	P-54	expressed protein [Arabidopsis thaliana]	NP_200377.1	9e-17	55	45/81	71
N08G04	N08G04	FC921836	341	P-11	homogentisate phytylprenyltransferase family protein (HPT1) / tocopherol phytyltransferase family protein (TPT1) [Arabidopsis thaliana]	NP_849984.1	5e-09	42	25/59	69
N08G05	N08G05	FC921837	232	P-17	Deoxyxylulose 5-phosphate synthase, 1-deoxyxylulose 5-phosphate synthase [Catharanthus roseus]	CAA09804.2	1e-28	81	49/60	91
N08G09	N08G09	FC921945	284		calcineurin-like phosphoesterase family protein [Arabidopsis thaliana]	NP_188686.2	6e-43	83	78/93	90
N08G10	N08G10	FC921838	334	P-22	expressed protein [Arabidopsis thaliana]	NP_564751.1	2e-10	70	28/40	92
N08H01-1	N08H01-2	GR312962	302	P-49	guanine nucleotide exchange factor-like protein [Arabidopsis thaliana]	CAB82690.1	3e-23	59	62/105	68
N08H01-2	N08H01-2	GR312962	339		non-photosynthetic ferredoxin [citrus sinensis]	CAA87068.1	1e-33	93	71/76	97
N08H03	N08H03	FC921999	275		HSP70 [Citrus x paradisi]	AAP33015.1	9e-43	93	85/91	95
N08H09	N08H09	FC921839	366	P-13	UDP-sugar transporter-related [Arabidopsis thaliana]	NP_194954.1	2e-10	42	46/109	57
N09A01	N09A01	FC922000	334		beta-carotene hydroxylase [Citrus unshiu]	AAG33636.1	1e-33	95	89/93	95
N09B03	N09B03	FC921953	281	P-27	nectarin 5 [Nicotiana langsdorffii x Nicotiana sanderae] (berberine bridge enzyme-like protein; FAD-linked oxidoreductase)	AAP30841.1	7e-15	51	38/74	72
N09B04-1	N09B04-2	FC922001	340		No blast match
N09B04-2	N09B04-2	FC922001	379	P-43	Cytochrome P450 79A1 (Tyrosine N-monooxygenase) (Cytochrome P450Tyr)	Q43135	3e-29	57	60/105	71
N09B05	N09B05	FC921840	331	P-06	ABC transporter, putative [imported] - [Arabidopsis thaliana]	D96693	5e-12	41	34/82	63
N09B07	N09B07	FC921841	160		pathogenesis related protein, putative [Oryza sativa	NP_916778.1	5e-07	62	28/45	64
N09B12	N09B12	FC921954	217	P-07	ACC oxidase [Citrus sinensis]	AAG49361.1	2e-35	98	71/72	100
N09C02	N09C02	FC921842	461		expressed protein [Arabidopsis thaliana]	NP_849433.1	3e-55	67	70/103	81
N09C08	N09C08	FC921955	250	P-16	pleiotropic drug resistance like protein [Nicotiana tabacum] (PDR-type ABC transporter)	BAB92011.1	2e-15	53	41/77	58
N09C12	N09C12	FC922002	371		Hsc70, Heat shock protein cognate 70 Lycopersicon esculentum	AAB42159.1	7e-43	100	84/84	100
N09D05	N09D05	FC921843	272	P-28	Ferrochelatase II, chloroplast precursor (Protoheme ferro-lyase) (Heme synthetase) [Cucumis sativus]	P42044	8e-41	88	80/90	94
N09D07	N09D07	FC921844	469		ORMDL family protein [Arabidopsis thaliana]	NP_199015.1	4e-49	81	83/102	90
N09D12	N09D12	FC921845	306	P-48	geraniol 10-hydroxylase [Catharanthus roseus]	CAC80883.1	5e-27	52	52/100	79
N09E04	N09E04	FC922004	172	P-03	berberine bridge enzyme-like protein [Arabidopsis...	AAN15688.1	1e-07	49	27/55	65
N09E08	N09E08	FC921845	266		protease, zinc metalloproteinase homolog F3I6.6 - Arabidopsis ...	T00643	9e-31	67	58/86	82
N09F01	N09F01	FC921846	330	P-06	ABC transporter family protein [Arabidopsis tha...	NP_181179.2	1e-18	50	41/82	71
N09F05	N09F05	FC922006	300		ethylene-forming-enzyme-like dioxygenase [Arabid...	BAB10730.1	3e-20	50	47/94	65
N09F12	N09F12	GR312963	189		S-receptor kinase [arabidopsis thaliana]	BAB11487.1	9e-08	50	31/62	67
N09G01	N09G01	FC921847	264	P-30	amine oxidase 2, putative [Arabidopsis thaliana]	AAO85405.1	3e-23	87	49/56	96
N09G08	N09G08	FC921848	300	P-24	protein kinase, leucine-rich repeat transmembrane protein kinase, putative [Arabidopsis thaliana]	NP_174039.1	2e-06	73	22/30	90
N09G09	N09G09	FC921946	217	P-07	ACC oxidase [Citrus sinensis]	AAG49361.1	5e-36	100	72/72	100
N09H03	N09H03	GR312964	326		arginine decarboxylase [daucus carota]	AAR84411.2	1e-05	56	23/41	63
N09H04	N09H04	FC922007	303	P-49	guanine nucleotide exchange factor-like protein ...	CAB82690.1	6e-22	58	60/103	67
N09H07	N09H07	GR312965	209	P-56	3-deoxy-D-arabino-heptulosonate 7-phosphate synthase [Morinda citrifolia]	CAA75092.1	2e-33	95	66/69	97
N09H08	N09H08	FC921849	494		methionine synthase, 5-methyltetrahydropteroyltriglutamate--homocysteine methyltransferase (Vitamin-B12-independent methionine synthase isozyme) Cobalamin-independent methionine synthase isozyme) [Mesembryanthemum crystallinum]	T12575	2e-72	92	129/140	95
N09H09	N09H09	FC921850	436		transporter-related [Arabidopsis thaliana]	NP_177937.1	2e-25	84	56/66	93
N09H11	N09H11	FC921851	223	P-01	3-deoxy-D-arabino-heptulosonate 7-phosphate synthase [Vitis vinifera]	AAN77866.1	3e-26	100	57/57	100
N10A01	N10A01	FC921852	129		caffeine synthase [Camellia sinensis]	BAD42854.1	0.065	41	16/39	71
N10A03-1	N10A03-2	GR312957	228		malate dehydrogenase (oxaloacetate-decarboxylating) (NADP) (EC 1.1.1.40) (clone 064) - western balsam poplar x cottonwood (malic enzyme)	S18826	1e-35	94	72/76	98
N10A03-2	N10A03-2	GR312957	329	P-06	ABC transporter, probable [imported] - Arabidopsis thaliana (PDR-like ABC transporter)	A84780	9e-20	51	42/82	73
N10A06	N10A06	FC922008	300		At1g45150 [Arabidopsis thaliana] >gi|42562571|ref...	AAP37679.1	4e-46	81	81/99	90
N10B06	N10B06	FC921853	271	P-20	expressed protein [Arabidopsis thaliana] (PGPS/D12 [Petunia x hybrida])	NP_172940.1	7e-28	58	50/85	75
N10D01	N10D01	FC921854	212		3-phosphoshikimate 1-carboxyvinyltransferase, chloroplast precursor (5-enolpyruvylshikimate-3-phosphate synthase) (EPSP synthase) [Arabidopsis thaliana]	P05466	3e-22	88	62/70	97
N10D02	N10D02	FC921855	515	P-08	ACC oxidase [Citrus sinensis]	AAG49361.1	3e-60	99	112/113	99
N10D03	N10D03	FC921856	375		diphosphate-fructose-6-phosphate 1-phosphotransferase, probable (EC 2.7.1.90) T25K17.80 - Arabidopsis thaliana	T06011	4e-56	92	106/115	96
N10D07	N10D07	FC921857	256		auxin-responsive GH3 family protein [Arabidopsi...	NP_179101.1	4e-16	78	41/52	88
N10E01	N10E01	FC921858	191		homeobox protein, NDX1 homeobox protein [Glycine max]	CAA09794.1	3e-08	56	35/62	75
N10E04	N10E04	FC921859	223	P-01	3-deoxy-D-arabino-heptulosonate 7-phosphate synthase [Vitis vinifera]	AAN77866.1	5e-25	96	55/57	98
N10E05	N10E05	FC921860	403	P-11	homogentisic acid geranylgeranyl transferase [Triticum aestivum]	AAP43912.1	5e-10	35	27/77	63
N10E11	N10E11	FC922009	335		phospholipid hydroperoxide glutathione peroxidase [Citrus sinensis]	CAE46896.1	1e-22	100	54/54	100
N10F02	N10F02	FC921861	269		dehydrogenase/reductase, short-chain dehydrogenase/reductase (SDR) family protein [Arabidopsis thaliana]	NP_567400.1	1e-07	46	32/69	60
N10G08	N10G08	FC921862	231		topoisomerase I [Nicotiana tabacum]	AAD08711.1	2e-29	84	63/75	90
N10H02	N10H02	FC921863	356	P-21	P0468B07.6 [Oryza sativa (japonica cultivar-gro...	NP_915910.1	7e-06	45	28/62	64
N10H03	N10H03	FC921864	223	P-01	3-deoxy-D-arabino-heptulosonate 7-phosphate synthase [Vitis vinifera]	AAN77866.1	3e-26	100	57/57	100
N10H04	N10H04	FC921865	193		phenazine biosynthesis PhzC/PhzF family protein - Arabidopsis thaliana	NP_192195.1	2e-05	65	23/35	82
N10H06	N10H06	FC921956	172	P-03	FAD-binding domain-containing protein [Arabidopsis thaliana] (berberine bridge enzyme; FAD-linked oxidoreductase)	NP_181025.1	2e-07	50	27/53	69
N10H09	N10H09	FC921947	242	P-09	hypothetical protein AN0433.2 [Aspergillus nidulans FGSC A4] (ribosomal protein L18)	EAA66532.1	9e-32	86	69/80	91
N10H12	N10H12	FC922010	281	P-27	nectarin 5 [Nicotiana langsdorffii x Nicotiana sa...	AAP30841.1	6e-14	50	37/73	72
N11A02	N11A02	GR312948	227		No blast match
N11A03-1	N11A03-2	FC922011	235		hypothetical protein [Lotus corniculatus var. ja...	BAD32828.1	4e-28	78	59/75	89
N11A03-2	N11A03-2	FC922011	201	P-61	No blast match
N11A09	N11A09	FC921866	282	P-27	nectarin 5 [Nicotiana langsdorffii x Nicotiana Nicotiana sanderae] (berberine bridge enzyme-like protein; FAD-binding domain-containing protein)	AAP30841.1	7e-15	51	38/74	72
N11B04	N11B04	FC921867	390	P-46	dicyanin [Lycopersicon esculentum] (blue copper protein)	AAF66242.1	2e-31	56	59/104	76
N11B05	N11B05	FC921868	181	P-02	No blast match
N11B12	N11B12	FC922012	373	P-50	putative elicitor-inducible cytochrome P450 [Oryza sativa (japonica	BAD38066.1	3e-19	63	67/106	77
N11C02	N11C02	FC921869	172	P-03	FAD-binding domain-containing protein [Arabidopsis thaliana] (berberine bridge enzyme; FAD-linked oxidoreductase)	NP_181025.1	1e-08	50	28/55	69
N11C04	N11C04	GR312985	242	P-09	ribosomal L18ae protein family [Aspergillus fumigatus Af293]	XP_750201.1	2e-32	86	74/80	92
N11D01	N11D01	FC921870	203	P-36	No blast match
N11D04	N11D04	FC921871	268		malate dehydrogenase, NAD-malate dehydrogenase [Vitis vinifera]	AAP35039.1	9e-15	86	38/44	93
N11D06	N11D06	GR312986	396		EF1-alpha translation elongation factor [Sordaria macrospora]	CAA65435.1	3e-24	90	54/60	96
N11E02	N11E02	FC921872	183		No blast match
N11F09	N11F09	GR312987	189	P-38	No blast match
N11G04	N11G04	FC921873	203	P-36	No blast match
N11G06	N11G06	FC921874	220		No blast match
N11G09	N11G09	FC921875	329		protease, aspartyl protease family protein [Arabidopsis t...	NP_176703.1	4e-32	59	65/109	76
N11G10	N11G10	GR312988	224	P-18	hypothetical protein AN7411.2 [Aspergillus nidulans FGSC A4]	XP_680680.1	4e-28	77	56/72	91
N11H03	N11H03	FC921876.	329	P-15	Ribosomal Protein S5, 40S [Aspergillus nidulans]	EAA65673.1	2e-28	97	66/68	98
N11H05	N11H05	FC921877	165		exocyst subunit EXO70 family protein [Arabidopsis thaliana]	NP_175811.1	0.0003	64	20/31	80
N12A02	N12A02	FC921936	244	P-10	embryo-abundant protein-related [Arabidopsis thaliana]	NP_181669.1	3e-25	72	56/77	84
N12A08	N12A08	GR312989	181	P-02	No blast match
N12C07	N12C07	FC921878	184	P-02	No blast match
N12C12	N12C12	FC922013	376		GcpE protein [Arabidopsis thaliana]	AAL91150.1	1e-51	83	104/124	91
N12D06	N12D06	GR312977	134	P-45	No blast match
N12D12	N12D12	GR312958	94	P-40	No blast match
N12E10	N12E10	FC921879	515	P-08	ACC oxidase [Citrus sinensis]	AAG49361.1	2e-60	82	117/141	82
N12E12	N12E12	FC922014	235		No blast match
N12F02	N12F02	FC921880	187	P-62	caffeine synthase [Camellia sinensis] (S-adenosyl-L-methionine:carboxyl methyltransferase family protein Arabidopsis thaliana)	BAB12278.1	4e-16	63	40/63	76
N12F03	N12F03	FC921881	217	P-07	ACC oxidase [Citrus sinensis]	AAG49361.1	1e-36	91	74/81	93
N12F12	N12F12	GR312966	397	P-57	sinapyl alcohol dehydrogenase, putative [Populus tremula x Populus tremuloides]	AAM95578.1	4e-45	68	90/132	80
N12G01	N12G01	GR312949	300		protein kinase family protein [Arabidopsis thal...	NP_567980.1	8e-05	39	29/74	45
N12G07	N12G07	FC921882	391	P-29	protein kinase AtSIK [Arabidopsis thaliana]	AAK01950.1	8e-54	76	100/130	90
N12G08	N12G08	GR312990	459		mitochondrial phosphate translocator [Medicago truncatula]	AH59632.1	2e-57	90	112/124	94
N12G09	N12G09	FC921937	189	P-38	No blast match
N12H09	N12H09	FC921883	201	P-37	glycosyl transferase family 1 protein [Arabidopsis thaliana]	NP_181548.2	7e-27	85	53/62	91
N12H12	N12H12	FC922016	345	P-51	adenine phosphoribosyltransferase [Brassica napus]	AAP85303.1	7e-22	80	49/61	95
N13A02	N13A02	FC921884	212	P-52	isoprenoid biosynthesis-like protein, 1-hydroxy-2-methyl-2-(E)-butenyl 4-diphosphate synthase, GcpE [Lycopersicon esculentum]	AAO15447.1	2e-27	96	53/55	100
N13A04	N13A04-1	FC922017	208		No blast match
N13A06	N13A06	FC922018	213	P-52	putative GCPE protein [Oryza sativa (japonica c...	XP_466605.1	7e-32	94	66/70	100
N13B10	N13B10	FC921885	231	P-05	No blast match
N13C06	N13C06	FC922019	373	P-53	No blast match
N13C12	N13C12	FC922020	222		Monodehydroascorbate reductase (MDAR) (Ascorbate free radical reductase) (AFR reductase) Lycopersicon esculentum	Q43497	4e-34	95	70/73	97
N13D12	N13D12	FC921948	322	P-44	unknown protein [Oryza sativa (japonica cultivar...	BAC16504.1	6e-13	42	42/100	55
N13E04	N13E04	FC922021	183		No blast match
N13E10	N13E10	FC921938	261		cellular apoptosis susceptibility protein, putative / importin-alpha re-exporter, putative [Arabidopsis thaliana]	NP_182175.1	2e-15	53	40/75	69
N13E12	N13E12	FC922022	353		X-Pro dipeptidase-like protein [Arabidopsis thali...	AAM97085.1	8e-54	85	99/116	92
N13F01	N13F01	FC921886	242		14-3-3 protein [Populus x canescens]	AAD27823.2	1e-35	94	74/78	97
N13F04	N13F04	FC922023	434		glutathione S-transferase F1 [Malva pusilla]	AAO61853.1	3e-31	77	64/83	84
N13F07	N13F07	GR312991	262		aquaporin [Ricinus communis]	CAE53882.1	5e-43	95	86/87	98
N13G01	N13G01	FC921887	249		ABC transporter family protein [Arabidopsis tha...	NP_173005.1	6e-30	67	54/80	78
N13G07	N13G07	FC921888	299	P-04	PQ-loop repeat family protein / transmembrane family protein [Arabidopsis thaliana] (Cystinosin homolog)	NP_198883.1	1e-33	69	69/99	83
N13G09	N13G09	FC921889	320		expressed protein [Arabidopsis thaliana]	NP_568525.1	4e-18	57	44/77	72
N13G10	N13G10	FC921890	232	P-05	No blast match
N13H01-1	N13H01-2	FC922024	172	P-03	FAD-linked oxidoreductase 1 [Glycine max]	ABC41950.1	2e-09	51	30/58	72
N13H01-2	N13H01-2	FC922024	164	P-55	No blast match
N13H10	N13H10	FC922025	176	P-45	No blast match
N14A04	N14A04	GR312992	217	P-07	ACC oxidase [Citrus sinensis]	AAG49361.1	9e-36	100	72/72	100
N14A06	N14A06	FC921891	287	P-26	Unknown protein [Arabidopsis thaliana]	AAL32635.1	2e-24	73	51/69	86
N14A10	N14A10	FC922026	404	P-11	homogentisate geranylgeranyl transferase [Vitis v...	AAV74623.1	1e-11	38	30/77	70
N14A12	N14A12	FC922027	142		S-adenosylmethionine synthase; SAM synthase [Medi...	AAT40304.1	6e-10	96	31/32	100
N14B03	N14B03	FC921892	281		pleiotropic drug resistance like protein [Nicotiana tabacum]	BAB92011.1	2e-44	94	88/93	95
N14B04	N14B04	FC922028	217	P-07	ACC oxidase [Citrus sinensis]	AAG49361.1	8e-36	100	72/72	100
N14B08	N14B08	GR312993	326		40S ribosomal protein S5 [Aspergillus nidulans FGSC A4]	XP_658447.1	3e-30	97	70/72	98
N14C01	N14C01	FC921893	415		tocopherol cyclase [Eucalyptus gunnii]	AAP97931.1	1e-74	87	122/139	93
N14C10	N14C10	FC922029	376		cytochrome P450 [Arabidopsis thaliana]	BAB02396.1	3e-47	70	88/125	84
N14C11	N14C11	FC922030	299	P-04	Cystinosin homolog [Arabidopsis thaliana] >...	P57758	5e-35	70	70/99	84
N14D04	N14D04	GR312967	278	P-10	embryo-abundant protein, putative [Arabidopsis thaliana]	AAC78535.1	1e-22	72	53/73	83
N14D06	N14D06	FC921894	290		monooxygenase 2 (MO2) [Arabidopsis thaliana]	CAB37510.1	5e-16	48	36/75	62
N14D08	N14D08	FC921895	170		UBX domain-containing protein [Arabidopsis thal...	NP_563954.1	2e-20	83	46/55	89
N14D11	N14D11	FC922031	338		No blast match
N14E01	N14E01	FC922032	299	P-04	Cystinosin homolog [Arabidopsis thaliana] >...	P57758	1e-34	69	69/99	84
N14E04	N14E04	FC922033	280	P-10	putative embryo-abundant protein [Arabidopsis thaliana]	AAC78535.1	2e-22	72	53/72	83
N14F01	N14F01	FC922034	438		putative methionine synthase [Arabidopsis thalian...	AAF00639.1	8e-62	84	122/145	91
N14G01	N14G01	FC921896	457	P-09	hypothetical protein AN0433.2 [Aspergillus nidulans] (ribosomal protein L18a.e.c13, cytosolic - yeast)	EAA66532.1	7e-25	84	48/57	87
N14G03	N14G03	GR312994	253	P-31	No blast match
N14G04	N14G04	GR312968	400		nectarin 5 [Nicotiana langsdorffii x Nicotiana sanderae]	AAP30841.1	4e-46	62	82/132	79
N14G12	N14G12	FC921897	116		No blast match
N14H09	N14H09	FC921898	410	P-11	homogentisic acid geranylgeranyl transferase [Triticum aestivum]	AAP43912.1	8e-12	37	29/77	64
N14H10	N14H10	FC921899	244	P-10	embryo-abundant protein-related [Arabidopsis th...	NP_181669.1	3e-25	72	56/77	84
N15A04	N15A04	FC921957	129		beta-carotene hydroxylase [Citrus unshiu]	AAG33636.1	3e-15	95	39/41	95
N15A05	N15A05	FC921900	175		amino acid aminotransferase, branched-chain amino acid aminotransferase [Lithospermum erythrorhizon]	BAA77022.1	1e-17	77	42/54	92
N15B04	N15B04	FC921958	223	P-01	3-deoxy-D-arabino-heptulosonate 7-phosphate synthase [Vitis vinifera]	AAN77866.1	3e-26	100	57/57	100
N15B07	N15B07	GR312950	111	P-07	ACC oxidase, 1-aminocyclopropane-1-carboxylate oxidase 2 [Betula pendula]	AAN86821.1	1e-12	91	34/37	94
N15B12	N15B12	FC922035	304		6-phosphofructokinase [Arabidopsis thaliana]	NP_567742.1	8e-47	86	87/101	92
N15C07	N15C07	GR312951	290	P-26	unnamed protein product [Arabidopsis thaliana]	BAB10597.1	2e-10	44	31/69	56
N15D04	N15D04	FC921901	214		No blast match
N15D05	N15D05	FC921902	344	P-31	ADP/ATP carrier protein [Penicillium chrysogenum]	BAC82547.1	1e-16	89	44/49	93
N15E04	N15E04	GR312952	297		No blast match
N15E11	N15E11	FC921903	326		Glutathione reductase, chloroplast precursor (GR) (GRase) [Spinacia oleracea]	Q43154	4e-49	90	97/107	95
N15F01	N15F01	FC921904	311	P-23	glycosyltransferase family protein 47 [Arabidopsis thaliana]	NP_196070.2	3e-20	53	64/98	65
N15G01	N15G01	FC921905	308	P-23	glycosyltransferase family protein 47 [Arabidopsis thaliana]	NP_196070.2	2e-21	61	58/94	76
N15G04	N15G04	FC921906	162		zinc finger (C3HC4-type RING finger) family protein [Arabidopsis thaliana]	AAM62531.1	1e-14	64	34/53	81
N15G12-1	N15G12-2	FC922036	264		glutaredoxin [Arabidopsis thaliana] >gi|25082941...	CAB69043.1	1e-26	63	55/87	82
N15G12-2	N15G12-2	FC922036	347		amine oxidase/ oxidoreductase [Arabidopsis thaliana]	NP_176759.1	2e-51	81	94/115	90
N15H01	N15H01	GR312969	244	P-10	embryo-abundant protein, putative [Arabidopsis thaliana]	AAC78535.1	4e-25	72	56/77	84
N16A01	N16A01	FC921939	508	P-08	ACC oxidase [Citrus sinensis]	AAG49361.1	3e-58	99	109/110	99
N16A03	N16A03	FC921907	199		protease, aspartyl protease family protein [Arabidopsis t...	NP_191467.1	2e-20	70	47/67	80
N16B12	N16B12	FC921908	182	P-38	No blast match
N16C03	N16C03	GR312995	188	P-62	caffeine synthase [Theobroma cacao]	BAE79730.1	2e-20	74	46/62	80
N16C08	N16C08	GR312996	201	P-61	No blast match
N16D02	N16D02	GR312997	187	P-62	caffeine synthase [Theobroma cacao]	BAE79730.1	1e-19	73	45/61	80
N16D04	N16D04	FC921909	452	P-41	unknown protein [Arabidopsis thaliana]	BAC41973.1	1e-38	67	79/117	79
N16D07-1	N16D07-2	FC921910	243	P-09	hypothetical protein AN0433.2 [Aspergillus nidulans FGSC A4]	EAA66532.1	3e-28	80	65/81	83
N16D07-2	N16D07-2	FC921910	172	P-03	FAD-binding domain-containing protein [Arabidopsis thaliana] (berberine bridge enzyme; FAD-linked oxidoreductase)	NP_181025.1	1e-08	50	28/55	69
N16D09	N16D09	GR312970	322		ribosomal protein S31, 30s [Arabidopsis thaliana]	AAM67339.1	2e-15	62	40/64	71
N16E11	N16E11	FC922037	321	P-54	unnamed protein product [Arabidopsis thaliana]	BAB09233.1	2e-16	55	45/81	71
N16E12	N16E12	FC922038	347	P-51	adenine phosphoribosyltransferase [Brassica napus]	AAP85303.1	7e-22	80	49/61	95
N16F01	N16F01	FC921911	429		heat shock protein, DNAJ heat shock protein, putative [Arabidopsis thaliana]	NP_173822.2	8e-54	73	105/142	84
N16F02	N16F02	GR312998	187	P-62	caffeine synthase [Theobroma cacao]	BAE79730.1	1e-19	73	45/61	80
N16G04	N16G04	GR312999	149		ribosomal protein YL16 [Mesembryanthemum crystallinum]	CAA49175.1	0.0003	77	21/27	88
N16G09-1	N16G09-2	FC922039	211		2-nitropropane dioxygenase-like protein [Arabidop...	AAM63242.1	4e-27	85	57/67	94
N16G09-2	N16G09-2	FC922040	143		No blast match
N16H01	N16H01	FC922041	371	P-42	60S ribosomal protein L13 [Arabidopsis thaliana]...	BAB10063.1	2e-48	90	94/104	96
N16H04	N16H04	FC921912	200	P-37	glycosyl transferase family 1 protein [Arabidopsis thaliana]	NP_181548.2	6e-29	86	57/66	92
N16H06	N16H06	FC922041	464	P-53	metallothionein-like protein [Citrus unshiu]	BAA31561.1	4e-13	100	37/37	100
N17A02	N17A02	FC921913	375		wax biosynthesis, CER1 protein, putative (WAX2) [Arabidopsis thal...	NP_200588.2	6e-17	54	39/72	69
N17A03	N17A03	FC921940	265	P-30	amine oxidase 2, putative [Arabidopsis thaliana]	AAO85405.1	3e-23	87	49/56	96
N17A04	N17A04	GR312971	111	P-07	ACC oxidase [Carica papaya]	AAK57516.1	1e-14	100	37/37	100
N17A05	N17A05	FC922043	374		At1g79060 [Arabidopsis thaliana] >gi|48525341|gb|...	AAT70474.1	4e-16	53	60/113	64
N17A07	N17A07	FC922044	756		COR15 [Citrus clementina x Citrus reticulata]	AAQ92310.1	2e-28	100	103/103	100
N17A12	N17A12	FC922045	373	P-53	No blast match
N17B03	N17B03	FC921960	231		zinc finger (C3HC4-type RING finger) family protein [Arabidopsis thaliana] (putative retroelement pol polyprotein)	NP_850306.1	8e-30	87	67/77	94
N17B07	N17B07	FC921914	840		acetyltranferase-like protein [Arabidopsis thaliana] (acetyl-CoA:benzylalcohol acetyltranferase-like protein)	BAB01067.1	2e-28	40	74/181	59
N17B10	N17B10	GR312972	238		homogentisate phytylprenyltransferase [Glycine max]	AAX56086.1	7e-13	52	37/71	63
N17C02	N17C02	GR313000	115		No blast match
N17C04	N17C04	FC921915	202		ubiquitin [Arabidopsis thaliana]	AAB95252.1	1e-14	100	39/39	100
N17C07	N17C07	GR312973	89	P-07	1-aminocyclopropane-1-carboxylate oxidase [Hevea brasiliensis]	AAP41850.1	6e-10	100	29/29	100
N17D01	N17D01	FC922046	369		enolase [Ricinus communis] >gi|1169534|sp|P42896...	CAA82232.1	9e-40	85	80/94	92
N17E11	N17E11	FC921916	133		expressed protein [Arabidopsis thaliana]	NP_190988.1	3e-06	54	24/44	77
N17E12	N17E12	FC922047	183		putative protein [Arabidopsis thaliana] >gi|5725...	CAB79789.1	3e-17	74	40/54	90
N17F01	N17F01	FC921917	327		No blast match
N17F08	N17F08	GR312974	216	P-56	3-deoxy-D-arabino-heptulosonate 7-phosphate synthase [Morinda citrifolia]	CAA75092.1	2e-19	89	42/47	91
N17F09	N17F09	FC922048	183		sinapyl alcohol dehydrogenase-like protein [Popul...	AAW45741.1	9e-19	73	45/61	85
N17G01	N17G01	FC921918	269		transcription factor bZIP, ABA-responsive element-binding protein / abscisic acid responsive elements-binding factor (ABRE) [Arabidopsis thaliana]	NP_564551.1	5e-15	78	51/65	89
N17G03	N17G03	FC921919	299	P-04	PQ-loop repeat family protein / transmembrane family protein [Arabidopsis thaliana] (Cystinosin homolog)	NP_198883.1	2e-33	67	67/99	82
N17G04	N17G04	GR312975	111	P-07	ACC oxidase [Carica papaya]	AAK57516.1	1e-14	100	37/37	100
N17G06-1	N17G06-2	FC921920	173	P-03	FAD-binding domain-containing protein [Arabidopsis thaliana] (berberine bridge enzyme; FAD-linked oxidoreductase)	NP_193818.1	0.006	42	16/38	71
N17G06-2	N17G06-2	FC921920	164	P-55	No blast match
N17H04	N17H04	GR312953	355		benzodiazepine receptor-related [Arabidopsis thaliana]	NP_566110.1	2e-16	52	55/105	62
N17H08	N17H08	GR312956	176	P-03	FAD-binding domain-containing protein [Arabidopsis thaliana] (berberine bridge enzyme; reticuline oxidase-like protein)	NP_199254.1	0.002	40	21/52	59
N17H11	N17H11	FC922049	373	P-53	No blast match

## Sheet: Legend and Notes
COLUMN	Definition
EST ID	Expressed Sequence Tag Identification (see notes 1 and 2)
Macroarray ID	Identification of the spot on the 48x32 Macrroarray membrane (see notes 1 and 2)
Acc No	Gene Bank Accession number of the deposited sequence
Length	Length (bp) of clone insert
Contig	Contig number (from P-01 to P-62)
Best BlastX match	Description of the best BlastX match sequence
Match Acc No	Gene Bank Accession number of best BlastX match sequence
E-value	Expect value
Ident. (%)	Identitity percentage. Percentage of identical aminoacid residues
Ident. Ratio	Number of identical aminoacid residues over total number of residues
Simil. (%)	Similarity percentage. Percentage of similar aminoacid residues
NOTES
(1)	Identification code is: N[2-17:plate number][A-H: row letter][1-12: column number]
(2)	Because of the SSH cloning strategy, a limited number of concatemer clones arose that are dimeric or trimeric. For instance clone, N04H12. For these, boundaries can be identified and (i) the EST ID has a suffix (-[number]) identifying each individual concatemer sequence, and (ii) the Macroarray ID has a suffix (-[number]) indicating the number of n-mers.
